# Supplementary material for: 4-(9-Anthr­yl)-1-(1-naphth­yl)spiro­[azetidine-3,9′-xanthen]-2-one n-hexane hemisolvate
Source: Acta Crystallogr Sect E Struct Rep Online. 2008 Nov 29;64(Pt 12):o2466–7. doi: 10.1107/S1600536808039305 (PMC2960120; doi:10.1107/S1600536808039305)
Supplement: Supplementary file 1 [file e-64-o2466-sup1.cif]

##############################################################################
###                                                                        ###
###        Electronic paper (Acta Crystallographica Section E)             ###
###                                                                        ###
##############################################################################
#                                                                            #
# This CIF contains the data in a paper accepted for publication in Acta     #
# Crystallographica Section E. It conforms to the requirements of Notes      #
# for Authors for Section E, and has been peer reviewed under the auspices   #
# of the IUCr Commission on Journals.                                        #
#                                                                            #
# Full details of the Crystallographic Information File format               #
# are given in the paper "The Crystallographic Information File (CIF):       #
# a New Standard Archive File for Crystallography" by S. R. Hall, F. H.      #
# Allen and I. D. Brown [Acta Cryst. (1991), A47, 655-685].                  #
#                                                                            #
# The current version of the core CIF dictionary is obtainable from          #
# ftp://ftp.iucr.org/pub/cif_core.dic. The current version number is 2.4.    #
#                                                                            #
# Software is freely available for graphical display of the structure(s) in  #
# this CIF.  For information consult the CIF home page http://www.iucr.org/  #
# cif/home.html                                                              #
#                                                                            #
# This file may be used for bona fide research purposes within the           #
# scientific community so long as proper attribution is given to the journal # 
# article from which it was obtained.                                        #
#                                                                            #
##############################################################################
                                             
data_global
_audit_creation_method     'PLATON <TABLE ACC> option'
_journal_date_recd_electronic     2008-11-20
_journal_date_accepted     2008-11-22
_journal_name_full     'Acta Crystallographica, Section E'
_journal_year     2008
_journal_volume     64
_journal_issue     12
_journal_page_first     o2466
_journal_page_last     o2467
_journal_paper_category     QO
_journal_coeditor_code     HB2859
_publ_contact_author_name
; Dr. Mehmet Akkurt
;
_publ_contact_author_address
; Department of Physics
  Faculty of Arts and Sciences
  Erciyes University
  38039 Kayseri
  Turkey
;
_publ_contact_author_email     akkurt@erciyes.edu.tr
_publ_contact_author_fax     '+90-352-4374933'
_publ_contact_author_phone     '+90-352-4374901 ext. 33106'
_publ_section_title
;
4-(9-Anthryl)-1-(1-naphthyl)spiro[azetidine-3,9'-xanthen]-2-one <i>n</i>-hexane
hemisolvate
;
loop_
    _publ_author_name
    _publ_author_footnote
    _publ_author_address
    'Mehmet Akkurt' .
; Department of Physics
  Faculty of Arts and Sciences
  Erciyes University
  38039 Kayseri
  Turkey
;
    'Aliasghar Jarrahpour' .
;
  Department of Chemistry
  College of Sciences
  Shiraz University
  71454 Shiraz
  Iran
;
    'Edris Ebrahimi' .
;
  Department of Chemistry
  College of Sciences
  Shiraz University
  71454 Shiraz
  Iran
;
    'Mustafa Gen\,caslan' .
; Department of Physics
  Faculty of Arts and Sciences
  Erciyes University
  38039 Kayseri
  Turkey
;
    'Orhan B\"uy\"ukg\"ung\"or' .
;
   Department of Physics
   Faculty of Arts and Sciences
   Ondokuz May\?is University
   55139 Samsun
   Turkey
;
data_I
_chemical_name_systematic
;
4-(9-Anthryl)-1-(1-naphthyl)spiro[azetidine-3,9'-xanthen]-2-one n-hexane
hemisolvate
;
_chemical_name_common     ?
_chemical_formula_moiety     'C39 H25 N O2, 0.5(C6 H14)'
_chemical_formula_sum     'C42 H32 N O2'
_chemical_formula_structural     ?
_chemical_formula_iupac     'C39 H25 N O2, 0.5C6 H14'
_chemical_formula_weight     582.69
_chemical_melting_point     ?
_symmetry_cell_setting     monoclinic
_symmetry_space_group_name_H-M     'P 21/c'
_symmetry_space_group_name_Hall     '-P 2ybc'
loop_
    _symmetry_equiv_pos_site_id
    _symmetry_equiv_pos_as_xyz
    1 x,y,z
    2 -x,1/2+y,1/2-z
    3 -x,-y,-z
    4 x,1/2-y,1/2+z
_cell_length_a     12.0788(5)
_cell_length_b     14.1379(5)
_cell_length_c     18.6133(8)
_cell_angle_alpha     90
_cell_angle_beta     107.216(3)
_cell_angle_gamma     90
_cell_volume     3036.2(2)
_cell_formula_units_Z     4
_cell_measurement_reflns_used     14824
_cell_measurement_theta_min     1.44
_cell_measurement_theta_max     28.10
_cell_measurement_temperature     295(2)
_cell_special_details
;
;
_exptl_crystal_description     'prism'
_exptl_crystal_colour     'orange'
_exptl_crystal_size_max     0.550
_exptl_crystal_size_mid     0.383
_exptl_crystal_size_min     0.260
_exptl_crystal_size_rad     ?
_exptl_crystal_density_diffrn     1.275
_exptl_crystal_density_meas     ?
_exptl_crystal_density_method     'Not Measured'
_exptl_crystal_F_000     1228
loop_
    _exptl_crystal_face_index_h
    _exptl_crystal_face_index_k
    _exptl_crystal_face_index_l
    _exptl_crystal_face_perp_dist
    1 5 3 0.1570
    -1 -6 -4 0.1030
    4 -1 -4 0.3010
    -1 0 1 0.2360
    0 -1 1 0.1370
    0 1 -1 0.1860
    -3 5 0 0.2310
    4 -2 -5 0.2680
    1 -2 8 0.1840
    2 -2 1 0.2770
    -1 2 -8 0.1910
    7 -2 -1 0.3070
    1 3 6 0.1930
    0 -3 -5 0.1620
    0 -4 1 0.1180
    5 -2 -4 0.2730
    -1 8 2 0.1690
_exptl_absorpt_coefficient_mu     0.077
_exptl_absorpt_correction_type     'integration'
_exptl_absorpt_process_details     '(X-RED32; Stoe & Cie, 2002)'
_exptl_absorpt_correction_T_min     0.959
_exptl_absorpt_correction_T_max     0.980
_exptl_special_details
;
;
_diffrn_ambient_temperature     295(2)
_diffrn_radiation_type     'Mo K\a'
_diffrn_radiation_wavelength     0.71073
_diffrn_radiation_monochromator     'plane graphite'
_diffrn_measurement_device_type     'Stoe IPDS2'
_diffrn_measurement_device     '2-circle goniometer'
_diffrn_measurement_method     \w
_diffrn_detector_area_resol_mean     6.67
_diffrn_reflns_number     18377
_diffrn_reflns_av_R_equivalents     0.0774
_diffrn_reflns_av_sigmaI/netI     0.0664
_diffrn_reflns_theta_min     1.77
_diffrn_reflns_theta_max     27.54
_diffrn_reflns_theta_full     27.54
_diffrn_measured_fraction_theta_max     0.983
_diffrn_measured_fraction_theta_full     0.983
_diffrn_reflns_limit_h_min     -15
_diffrn_reflns_limit_h_max     15
_diffrn_reflns_limit_k_min     -18
_diffrn_reflns_limit_k_max     18
_diffrn_reflns_limit_l_min     -24
_diffrn_reflns_limit_l_max     24
_diffrn_reflns_reduction_process
;
;
_diffrn_standards_number     0
_diffrn_standards_interval_count     .
_diffrn_standards_interval_time     .
_diffrn_standards_decay_%     ?
_refine_special_details
;
Refinement on <i>F</i>^2^ for ALL reflections except those flagged by the user
for potential systematic errors. Weighted <i>R</i>-factors <i>wR</i> and all
goodnesses of fit <i>S</i> are based on <i>F</i>^2^, conventional
<i>R</i>-factors <i>R</i> are based on <i>F</i>, with <i>F</i> set to zero for
negative <i>F</i>^2^. The observed criterion of <i>F</i>^2^ > \s(<i>F</i>^2^)
is used only for calculating -<i>R</i>-factor-obs <i>etc</i>. and is not
relevant to the choice of reflections for refinement. <i>R</i>-factors based
on <i>F</i>^2^ are statistically about twice as large as those based on
<i>F</i>, and <i>R</i>-factors based on ALL data will be even larger.
;
_reflns_number_total     6897
_reflns_number_gt     3841
_reflns_threshold_expression     I>2\s(I)
_refine_ls_structure_factor_coef     Fsqd
_refine_ls_matrix_type     full
_refine_ls_R_factor_all     0.1158
_refine_ls_R_factor_gt     0.0634
_refine_ls_wR_factor_gt     0.1591
_refine_ls_wR_factor_ref     0.1905
_refine_ls_goodness_of_fit_ref     0.969
_refine_ls_restrained_S_all     0.976
_refine_ls_number_reflns     6897
_refine_ls_number_parameters     406
_refine_ls_number_restraints     4
_refine_ls_number_constraints     ?
_refine_ls_hydrogen_treatment     constr
_refine_ls_weighting_scheme     'calc'
_refine_ls_weighting_details
                   'calc w=1/[\s^2^(Fo^2^)+(0.1P)^2^], where P=(Fo^2^+2Fc^2^)/3'
_atom_sites_solution_hydrogens     geom
_atom_sites_solution_primary     direct
_atom_sites_solution_secondary     difmap
_refine_ls_shift/su_max     0.000
_refine_ls_shift/su_mean     0.000
_refine_diff_density_max     0.382
_refine_diff_density_min     -0.344
_refine_ls_extinction_method     none
_refine_ls_abs_structure_details     ?
_refine_ls_abs_structure_Flack     .
loop_
    _atom_type_symbol
    _atom_type_description
    _atom_type_scat_dispersion_real
    _atom_type_scat_dispersion_imag
    _atom_type_scat_source
    O O 0.0106 0.0060 'International Tables Vol C Tables 4.2.6.8 and 6.1.1.4'
    N N 0.0061 0.0033 'International Tables Vol C Tables 4.2.6.8 and 6.1.1.4'
    H H 0.0000 0.0000 'International Tables Vol C Tables 4.2.6.8 and 6.1.1.4'
    C C 0.0033 0.0016 'International Tables Vol C Tables 4.2.6.8 and 6.1.1.4'
_computing_data_collection     'X-AREA (Stoe & Cie, 2002)'
_computing_cell_refinement     'X-AREA (Stoe & Cie, 2002)'
_computing_data_reduction     'X-RED32 (Stoe & Cie, 2002)'
_computing_structure_solution     'SIR97 (Altomare <i>et al.</i>,  1999)'
_computing_structure_refinement     'SHELXL97 (Sheldrick, 2008)'
_computing_molecular_graphics     'ORTEP-3 (Farrugia, 1997)'
_computing_publication_material     'WinGX (Farrugia, 1999)'
loop_
    _atom_site_type_symbol
    _atom_site_label
    _atom_site_fract_x
    _atom_site_fract_y
    _atom_site_fract_z
    _atom_site_U_iso_or_equiv
    _atom_site_thermal_displace_type
    _atom_site_calc_flag
    _atom_site_refinement_flags
    _atom_site_occupancy
    O O1 0.21163(13) 0.44035(12) 0.32555(9) 0.0596(6) Uani . . 1.000
    O O2 0.56246(17) 0.32446(18) 0.51072(19) 0.1023(9) Uani . . 1.000
    N N1 0.13718(15) 0.30979(13) 0.37559(10) 0.0486(5) Uani . . 1.000
    C C1 0.21747(17) 0.37492(15) 0.36788(12) 0.0475(6) Uani . . 1.000
    C C2 0.31704(18) 0.32796(15) 0.42899(13) 0.0494(7) Uani . . 1.000
    C C3 0.22029(18) 0.25267(15) 0.43327(12) 0.0484(6) Uani . . 1.000
    C C4 0.19808(18) 0.23182(15) 0.50747(12) 0.0473(6) Uani . . 1.000
    C C5 0.10584(18) 0.26912(16) 0.53191(12) 0.0491(6) Uani . . 1.000
    C C6 0.0271(2) 0.34110(18) 0.49363(14) 0.0603(8) Uani . . 1.000
    C C7 -0.0628(2) 0.3706(2) 0.51804(16) 0.0712(9) Uani . . 1.000
    C C8 -0.0823(2) 0.3328(2) 0.58264(16) 0.0766(10) Uani . . 1.000
    C C9 -0.0094(2) 0.2674(2) 0.62223(15) 0.0692(9) Uani . . 1.000
    C C10 0.08760(19) 0.23365(17) 0.59976(12) 0.0548(7) Uani . . 1.000
    C C11 0.1614(2) 0.16764(19) 0.64230(13) 0.0618(8) Uani . . 1.000
    C C12 0.2579(2) 0.13434(17) 0.62269(13) 0.0571(7) Uani . . 1.000
    C C13 0.3353(2) 0.0687(2) 0.66867(15) 0.0699(9) Uani . . 1.000
    C C14 0.4275(2) 0.0356(2) 0.64914(17) 0.0768(10) Uani . . 1.000
    C C15 0.4477(2) 0.0673(2) 0.58261(17) 0.0736(10) Uani . . 1.000
    C C16 0.3756(2) 0.13026(18) 0.53649(15) 0.0616(8) Uani . . 1.000
    C C17 0.27561(18) 0.16670(16) 0.55416(13) 0.0510(7) Uani . . 1.000
    C C18 0.37023(19) 0.38432(17) 0.49830(13) 0.0551(7) Uani . . 1.000
    C C19 0.3051(2) 0.4439(2) 0.52930(15) 0.0678(9) Uani . . 1.000
    C C20 0.3522(3) 0.4940(2) 0.59465(18) 0.0879(11) Uani . . 1.000
    C C21 0.4670(4) 0.4865(3) 0.63036(19) 0.1001(15) Uani . . 1.000
    C C22 0.5360(3) 0.4300(3) 0.6015(2) 0.0987(14) Uani . . 1.000
    C C23 0.4880(2) 0.3787(2) 0.53559(18) 0.0733(9) Uani . . 1.000
    C C24 0.5246(3) 0.2893(2) 0.4393(3) 0.0847(13) Uani . . 1.000
    C C25 0.6081(3) 0.2520(3) 0.4083(4) 0.127(2) Uani . . 1.000
    C C26 0.5794(5) 0.2166(3) 0.3394(5) 0.147(3) Uani . . 1.000
    C C27 0.4646(5) 0.2160(3) 0.2944(3) 0.124(2) Uani . . 1.000
    C C28 0.3790(3) 0.2518(2) 0.32380(19) 0.0884(14) Uani . . 1.000
    C C29 0.4081(2) 0.28880(18) 0.39584(16) 0.0647(9) Uani . . 1.000
    C C30 0.02468(18) 0.28109(17) 0.33022(12) 0.0516(7) Uani . . 1.000
    C C31 0.0011(2) 0.18699(19) 0.32192(15) 0.0648(9) Uani . . 1.000
    C C32 -0.1085(3) 0.1549(2) 0.27798(17) 0.0794(11) Uani . . 1.000
    C C33 -0.1912(2) 0.2177(3) 0.24441(17) 0.0784(10) Uani . . 1.000
    C C34 -0.1725(2) 0.3153(2) 0.25397(14) 0.0694(9) Uani . . 1.000
    C C35 -0.2611(2) 0.3819(3) 0.2219(2) 0.0932(13) Uani . . 1.000
    C C36 -0.2437(3) 0.4762(3) 0.2340(2) 0.1023(15) Uani . . 1.000
    C C37 -0.1373(2) 0.5103(2) 0.27835(19) 0.0825(11) Uani . . 1.000
    C C38 -0.0490(2) 0.44851(19) 0.30912(15) 0.0637(8) Uani . . 1.000
    C C39 -0.06302(19) 0.35014(19) 0.29768(12) 0.0564(7) Uani . . 1.000
    C C40 0.0309(4) 0.0054(4) 0.4689(3) 0.184(4) Uani . . 1.000
    C C41 0.1171(7) -0.0660(5) 0.5060(4) 0.228(5) Uani . . 1.000
    C C42 0.1800(8) -0.0640(6) 0.4491(7) 0.337(8) Uani . . 1.000
    H H3 0.23460 0.19310 0.41060 0.0580 Uiso calc R 1.000
    H H6 0.03780 0.36860 0.45080 0.0720 Uiso calc R 1.000
    H H7 -0.11250 0.41700 0.49110 0.0850 Uiso calc R 1.000
    H H8 -0.14520 0.35280 0.59790 0.0920 Uiso calc R 1.000
    H H9 -0.02180 0.24310 0.66560 0.0830 Uiso calc R 1.000
    H H11 0.14710 0.14420 0.68540 0.0740 Uiso calc R 1.000
    H H13 0.32270 0.04800 0.71300 0.0840 Uiso calc R 1.000
    H H14 0.47740 -0.00810 0.67970 0.0920 Uiso calc R 1.000
    H H15 0.51170 0.04470 0.56990 0.0880 Uiso calc R 1.000
    H H16 0.39120 0.15010 0.49280 0.0740 Uiso calc R 1.000
    H H19 0.22630 0.45030 0.50480 0.0810 Uiso calc R 1.000
    H H20 0.30560 0.53260 0.61400 0.1060 Uiso calc R 1.000
    H H21 0.49940 0.51970 0.67470 0.1200 Uiso calc R 1.000
    H H22 0.61500 0.42590 0.62600 0.1190 Uiso calc R 1.000
    H H25 0.68560 0.25230 0.43690 0.1530 Uiso calc R 1.000
    H H26 0.63670 0.19170 0.32080 0.1760 Uiso calc R 1.000
    H H27 0.44510 0.19230 0.24570 0.1490 Uiso calc R 1.000
    H H28 0.30190 0.25070 0.29460 0.1060 Uiso calc R 1.000
    H H31 0.05780 0.14340 0.34550 0.0780 Uiso calc R 1.000
    H H32 -0.12350 0.09040 0.27220 0.0950 Uiso calc R 1.000
    H H33 -0.26240 0.19580 0.21420 0.0940 Uiso calc R 1.000
    H H35 -0.33280 0.36060 0.19200 0.1120 Uiso calc R 1.000
    H H36 -0.30330 0.51840 0.21240 0.1230 Uiso calc R 1.000
    H H37 -0.12630 0.57490 0.28700 0.0990 Uiso calc R 1.000
    H H38 0.02210 0.47190 0.33830 0.0760 Uiso calc R 1.000
    H H40A -0.01690 -0.01330 0.41930 0.2200 Uiso calc R 1.000
    H H40B 0.06380 0.06770 0.46750 0.2200 Uiso calc R 1.000
    H H41A 0.08250 -0.12720 0.50920 0.2730 Uiso calc R 1.000
    H H41B 0.16480 -0.04620 0.55530 0.2730 Uiso calc R 1.000
    H H42A 0.24290 -0.10830 0.46270 0.5050 Uiso calc R 1.000
    H H42B 0.20990 -0.00150 0.44670 0.5050 Uiso calc R 1.000
    H H42C 0.12800 -0.08070 0.40090 0.5050 Uiso calc R 1.000
loop_
    _atom_site_aniso_label
    _atom_site_aniso_U_11
    _atom_site_aniso_U_22
    _atom_site_aniso_U_33
    _atom_site_aniso_U_12
    _atom_site_aniso_U_13
    _atom_site_aniso_U_23
    O1 0.0536(9) 0.0634(10) 0.0609(10) -0.0002(7) 0.0158(7) 0.0146(8)
    O2 0.0468(11) 0.0959(16) 0.150(2) 0.0110(10) 0.0071(13) 0.0133(16)
    N1 0.0468(9) 0.0546(10) 0.0439(9) -0.0002(7) 0.0129(7) 0.0018(8)
    C1 0.0463(11) 0.0527(12) 0.0447(10) 0.0017(9) 0.0155(9) 0.0026(10)
    C2 0.0436(11) 0.0535(12) 0.0539(12) 0.0055(9) 0.0189(9) 0.0066(10)
    C3 0.0511(11) 0.0498(11) 0.0466(11) 0.0030(9) 0.0181(9) 0.0015(9)
    C4 0.0488(11) 0.0472(11) 0.0464(11) -0.0014(9) 0.0151(9) -0.0012(9)
    C5 0.0489(11) 0.0543(12) 0.0434(10) -0.0036(9) 0.0125(9) -0.0047(10)
    C6 0.0658(14) 0.0656(14) 0.0530(12) 0.0109(11) 0.0232(11) -0.0015(11)
    C7 0.0691(16) 0.0813(18) 0.0656(15) 0.0170(14) 0.0237(13) -0.0047(14)
    C8 0.0684(16) 0.099(2) 0.0720(17) 0.0091(15) 0.0356(14) -0.0082(16)
    C9 0.0681(15) 0.0899(19) 0.0597(14) -0.0039(14) 0.0344(13) -0.0037(14)
    C10 0.0527(12) 0.0649(14) 0.0477(12) -0.0080(10) 0.0163(10) -0.0041(11)
    C11 0.0630(14) 0.0772(16) 0.0465(12) -0.0068(12) 0.0182(11) 0.0036(12)
    C12 0.0566(13) 0.0602(13) 0.0485(12) -0.0065(10) 0.0062(10) 0.0042(11)
    C13 0.0678(15) 0.0760(17) 0.0581(14) 0.0004(13) 0.0065(12) 0.0148(13)
    C14 0.0660(16) 0.0768(18) 0.0745(18) 0.0096(13) 0.0008(13) 0.0178(15)
    C15 0.0572(14) 0.0766(18) 0.0805(18) 0.0144(12) 0.0105(13) 0.0041(15)
    C16 0.0576(13) 0.0653(14) 0.0631(14) 0.0063(11) 0.0199(11) 0.0072(12)
    C17 0.0475(11) 0.0514(12) 0.0518(12) -0.0042(9) 0.0113(9) -0.0002(10)
    C18 0.0459(11) 0.0608(13) 0.0548(12) -0.0044(10) 0.0091(10) 0.0104(11)
    C19 0.0621(14) 0.0777(17) 0.0620(15) -0.0107(12) 0.0160(12) -0.0105(13)
    C20 0.100(2) 0.091(2) 0.0703(18) -0.0270(18) 0.0215(18) -0.0175(16)
    C21 0.121(3) 0.100(3) 0.0594(17) -0.038(2) -0.0038(19) 0.0046(18)
    C22 0.0737(19) 0.099(3) 0.090(2) -0.0298(19) -0.0274(18) 0.034(2)
    C23 0.0497(13) 0.0725(16) 0.0859(18) -0.0034(12) 0.0017(13) 0.0227(15)
    C24 0.0568(16) 0.0672(17) 0.143(3) 0.0137(13) 0.0493(19) 0.028(2)
    C25 0.079(2) 0.087(3) 0.248(6) 0.0196(19) 0.099(4) 0.023(3)
    C26 0.150(4) 0.087(3) 0.266(7) 0.035(3) 0.159(5) 0.030(4)
    C27 0.191(5) 0.083(2) 0.151(4) 0.040(3) 0.131(4) 0.019(2)
    C28 0.120(3) 0.0764(19) 0.092(2) 0.0296(17) 0.067(2) 0.0136(17)
    C29 0.0645(15) 0.0584(14) 0.0864(18) 0.0164(11) 0.0457(14) 0.0202(13)
    C30 0.0497(11) 0.0655(14) 0.0422(10) -0.0086(10) 0.0177(9) -0.0053(10)
    C31 0.0659(15) 0.0667(15) 0.0646(15) -0.0117(12) 0.0237(12) -0.0070(13)
    C32 0.085(2) 0.0829(19) 0.0791(18) -0.0320(17) 0.0381(17) -0.0203(16)
    C33 0.0557(15) 0.109(2) 0.0729(17) -0.0250(16) 0.0227(13) -0.0224(17)
    C34 0.0469(13) 0.103(2) 0.0591(14) -0.0113(13) 0.0171(11) -0.0092(14)
    C35 0.0448(14) 0.130(3) 0.094(2) 0.0001(16) 0.0039(14) -0.001(2)
    C36 0.0560(18) 0.119(3) 0.120(3) 0.0200(18) 0.0078(18) 0.013(2)
    C37 0.0563(15) 0.087(2) 0.100(2) 0.0097(14) 0.0168(15) 0.0100(17)
    C38 0.0501(12) 0.0719(16) 0.0661(15) -0.0005(11) 0.0125(11) 0.0034(13)
    C39 0.0468(11) 0.0779(16) 0.0458(11) -0.0050(11) 0.0156(9) -0.0043(11)
    C40 0.082(4) 0.103(3) 0.304(12) -0.005(3) -0.038(4) -0.075(5)
    C41 0.289(10) 0.270(10) 0.162(5) -0.219(9) 0.126(7) -0.125(6)
    C42 0.307(13) 0.164(7) 0.44(2) -0.106(8) -0.042(13) -0.011(10)
_geom_special_details
;
Bond distances, angles <i>etc</i>. have been calculated using the rounded
fractional coordinates. All su's are estimated from the variances of the
(full) variance-covariance matrix. The cell e.s.d.'s are taken into account in
the estimation of distances, angles and torsion angles
;
loop_
    _geom_bond_atom_site_label_1
    _geom_bond_atom_site_label_2
    _geom_bond_site_symmetry_1
    _geom_bond_site_symmetry_2
    _geom_bond_distance
    _geom_bond_publ_flag
    O1 C1 . . 1.204(3) no
    O2 C23 . . 1.363(4) no
    O2 C24 . . 1.365(6) no
    N1 C1 . . 1.375(3) no
    N1 C3 . . 1.475(3) no
    N1 C30 . . 1.430(3) no
    C1 C2 . . 1.540(3) no
    C2 C3 . . 1.600(3) no
    C2 C18 . . 1.490(3) no
    C2 C29 . . 1.516(3) no
    C3 C4 . . 1.512(3) no
    C4 C5 . . 1.424(3) no
    C4 C17 . . 1.414(3) no
    C5 C6 . . 1.431(3) no
    C5 C10 . . 1.435(3) no
    C6 C7 . . 1.361(4) no
    C7 C8 . . 1.398(4) no
    C8 C9 . . 1.338(4) no
    C9 C10 . . 1.437(4) no
    C10 C11 . . 1.369(3) no
    C11 C12 . . 1.402(4) no
    C12 C13 . . 1.412(4) no
    C12 C17 . . 1.430(3) no
    C13 C14 . . 1.353(4) no
    C14 C15 . . 1.405(4) no
    C15 C16 . . 1.358(4) no
    C16 C17 . . 1.438(3) no
    C18 C19 . . 1.389(4) no
    C18 C23 . . 1.388(4) no
    C19 C20 . . 1.377(4) no
    C20 C21 . . 1.353(6) no
    C21 C22 . . 1.373(6) no
    C22 C23 . . 1.395(5) no
    C24 C25 . . 1.405(6) no
    C24 C29 . . 1.400(5) no
    C25 C26 . . 1.324(11) no
    C26 C27 . . 1.392(10) no
    C27 C28 . . 1.400(7) no
    C28 C29 . . 1.384(4) no
    C30 C31 . . 1.360(4) no
    C30 C39 . . 1.436(3) no
    C31 C32 . . 1.409(4) no
    C32 C33 . . 1.344(5) no
    C33 C34 . . 1.401(5) no
    C34 C35 . . 1.418(4) no
    C34 C39 . . 1.420(3) no
    C35 C36 . . 1.358(6) no
    C36 C37 . . 1.392(5) no
    C37 C38 . . 1.366(4) no
    C38 C39 . . 1.410(4) no
    C3 H3 . . 0.9800 no
    C6 H6 . . 0.9300 no
    C7 H7 . . 0.9300 no
    C8 H8 . . 0.9300 no
    C9 H9 . . 0.9300 no
    C11 H11 . . 0.9300 no
    C13 H13 . . 0.9300 no
    C14 H14 . . 0.9300 no
    C15 H15 . . 0.9300 no
    C16 H16 . . 0.9300 no
    C19 H19 . . 0.9300 no
    C20 H20 . . 0.9300 no
    C21 H21 . . 0.9300 no
    C22 H22 . . 0.9300 no
    C25 H25 . . 0.9300 no
    C26 H26 . . 0.9300 no
    C27 H27 . . 0.9300 no
    C28 H28 . . 0.9300 no
    C31 H31 . . 0.9300 no
    C32 H32 . . 0.9300 no
    C33 H33 . . 0.9300 no
    C35 H35 . . 0.9300 no
    C36 H36 . . 0.9300 no
    C37 H37 . . 0.9300 no
    C38 H38 . . 0.9300 no
    C40 C41 . . 1.468(9) no
    C40 C40 . 3_556 1.560(7) no
    C41 C42 . . 1.475(14) no
    C40 H40A . . 0.9700 no
    C40 H40B . . 0.9700 no
    C41 H41A . . 0.9700 no
    C41 H41B . . 0.9700 no
    C42 H42A . . 0.9600 no
    C42 H42B . . 0.9600 no
    C42 H42C . . 0.9600 no
loop_
    _geom_contact_atom_site_label_1
    _geom_contact_atom_site_label_2
    _geom_contact_distance
    _geom_contact_site_symmetry_1
    _geom_contact_site_symmetry_2
    _geom_contact_publ_flag
    O1 C28 3.352(4) . . no
    O1 C38 3.074(3) . . no
    O1 H38 2.4100 . . no
    O1 H32 2.7900 . 2_555 no
    O1 H22 2.7700 . 3_666 no
    O1 H11 2.7600 . 4_554 no
    O1 H13 2.8100 . 4_554 no
    N1 C6 2.919(3) . . no
    N1 C28 3.435(4) . . no
    N1 H6 2.2600 . . no
    N1 H38 2.6600 . . no
    C1 C38 3.249(3) . . no
    C2 C16 3.388(3) . . no
    C4 C19 3.243(4) . . no
    C5 C30 3.592(3) . . no
    C5 C19 3.460(4) . . no
    C6 C39 3.486(3) . . no
    C6 C30 3.150(3) . . no
    C6 N1 2.919(3) . . no
    C6 C19 3.537(4) . . no
    C9 C42 3.558(10) . 3_556 no
    C10 C41 3.567(8) . 3_556 no
    C11 C40 3.580(6) . 3_556 no
    C14 C26 3.574(5) . 3_656 no
    C16 C29 3.555(4) . . no
    C16 C2 3.388(3) . . no
    C17 C18 3.544(3) . . no
    C18 C22 3.588(5) . 3_666 no
    C18 C17 3.544(3) . . no
    C19 C6 3.537(4) . . no
    C19 C5 3.460(4) . . no
    C19 C4 3.243(4) . . no
    C20 C24 3.544(4) . 3_666 no
    C21 C24 3.438(5) . 3_666 no
    C22 C18 3.588(5) . 3_666 no
    C24 C20 3.544(4) . 3_666 no
    C24 C21 3.438(5) . 3_666 no
    C26 C14 3.574(5) . 3_656 no
    C28 N1 3.435(4) . . no
    C28 O1 3.352(4) . . no
    C29 C16 3.555(4) . . no
    C30 C6 3.150(3) . . no
    C30 C5 3.592(3) . . no
    C38 C1 3.249(3) . . no
    C38 O1 3.074(3) . . no
    C39 C6 3.486(3) . . no
    C40 C11 3.580(6) . 3_556 no
    C41 C10 3.567(8) . 3_556 no
    C42 C9 3.558(10) . 3_556 no
    C1 H28 2.6100 . . no
    C1 H19 2.7400 . . no
    C1 H6 3.0100 . . no
    C1 H38 2.6400 . . no
    C2 H16 2.8100 . . no
    C3 H28 3.0200 . . no
    C3 H31 2.6500 . . no
    C3 H6 2.8400 . . no
    C3 H16 2.5000 . . no
    C3 H19 3.0900 . . no
    C4 H40B 2.8000 . . no
    C5 H41A 2.9600 . 3_556 no
    C5 H19 3.0600 . . no
    C5 H40B 3.0700 . . no
    C6 H19 2.8100 . . no
    C9 H42C 2.9700 . 3_556 no
    C9 H37 2.9800 . 3_566 no
    C9 H41A 3.0700 . 3_556 no
    C10 H41A 2.8500 . 3_556 no
    C11 H40A 2.8200 . 3_556 no
    C11 H28 3.0700 . 4_555 no
    C12 H41B 2.9200 . . no
    C13 H21 3.0900 . 2_646 no
    C13 H41B 2.9600 . . no
    C15 H35 3.0000 . 4_655 no
    C16 H3 2.6100 . . no
    C16 H42B 2.8800 . . no
    C17 H40B 2.9400 . . no
    C17 H42B 3.0600 . . no
    C19 H7 2.9800 . 3_566 no
    C24 H16 2.9000 . . no
    C26 H14 3.0200 . 3_656 no
    C27 H14 3.0300 . 3_656 no
    C28 H3 2.8300 . . no
    C29 H16 2.7100 . . no
    C30 H6 2.5300 . . no
    C30 H9 2.9700 . 4_554 no
    C31 H40B 3.0900 . . no
    C31 H9 3.0100 . 4_554 no
    C31 H3 2.8200 . . no
    C32 H9 2.9700 . 4_554 no
    C33 H26 2.8700 . 1_455 no
    C33 H9 2.9000 . 4_554 no
    C34 H9 2.9100 . 4_554 no
    C38 H6 2.7700 . . no
    C39 H6 2.7600 . . no
    C39 H9 2.9600 . 4_554 no
    H3 C16 2.6100 . . no
    H3 H31 2.2300 . . no
    H3 H16 2.1400 . . no
    H3 C31 2.8200 . . no
    H3 C28 2.8300 . . no
    H6 C3 2.8400 . . no
    H6 C1 3.0100 . . no
    H6 C39 2.7600 . . no
    H6 C30 2.5300 . . no
    H6 C38 2.7700 . . no
    H6 N1 2.2600 . . no
    H6 H19 2.4800 . . no
    H6 H38 2.5100 . . no
    H7 H19 2.3400 . 3_566 no
    H7 C19 2.9800 . 3_566 no
    H9 H11 2.4100 . . no
    H9 C30 2.9700 . 4_555 no
    H9 C31 3.0100 . 4_555 no
    H9 C39 2.9600 . 4_555 no
    H9 C34 2.9100 . 4_555 no
    H9 C32 2.9700 . 4_555 no
    H9 C33 2.9000 . 4_555 no
    H11 H9 2.4100 . . no
    H11 H13 2.4400 . . no
    H11 O1 2.7600 . 4_555 no
    H13 H11 2.4400 . . no
    H13 H21 2.5500 . 2_646 no
    H13 O1 2.8100 . 4_555 no
    H14 C27 3.0300 . 3_656 no
    H14 C26 3.0200 . 3_656 no
    H14 H36 2.5400 . 4_655 no
    H16 C2 2.8100 . . no
    H16 C3 2.5000 . . no
    H16 H3 2.1400 . . no
    H16 C29 2.7100 . . no
    H16 C24 2.9000 . . no
    H19 C5 3.0600 . . no
    H19 C3 3.0900 . . no
    H19 H7 2.3400 . 3_566 no
    H19 C6 2.8100 . . no
    H19 H6 2.4800 . . no
    H19 C1 2.7400 . . no
    H21 C13 3.0900 . 2_656 no
    H21 H13 2.5500 . 2_656 no
    H22 H33 2.5300 . 4_655 no
    H22 O1 2.7700 . 3_666 no
    H26 C33 2.8700 . 1_655 no
    H28 C1 2.6100 . . no
    H28 C3 3.0200 . . no
    H28 C11 3.0700 . 4_554 no
    H31 H40B 2.4900 . . no
    H31 H3 2.2300 . . no
    H31 C3 2.6500 . . no
    H32 O1 2.7900 . 2_545 no
    H33 H35 2.4700 . . no
    H33 H22 2.5300 . 4_454 no
    H35 H33 2.4700 . . no
    H35 C15 3.0000 . 4_454 no
    H36 H14 2.5400 . 4_454 no
    H37 C9 2.9800 . 3_566 no
    H38 O1 2.4100 . . no
    H38 N1 2.6600 . . no
    H38 C1 2.6400 . . no
    H38 H6 2.5100 . . no
    H40A H42C 2.1100 . . no
    H40A C11 2.8200 . 3_556 no
    H40A H41B 2.1500 . 3_556 no
    H40B C4 2.8000 . . no
    H40B C5 3.0700 . . no
    H40B C17 2.9400 . . no
    H40B C31 3.0900 . . no
    H40B H31 2.4900 . . no
    H40B H42B 2.1500 . . no
    H40B H41A 2.1100 . 3_556 no
    H41A C5 2.9600 . 3_556 no
    H41A C9 3.0700 . 3_556 no
    H41A C10 2.8500 . 3_556 no
    H41A H40B 2.1100 . 3_556 no
    H41B C12 2.9200 . . no
    H41B C13 2.9600 . . no
    H41B H40A 2.1500 . 3_556 no
    H42B C16 2.8800 . . no
    H42B C17 3.0600 . . no
    H42B H40B 2.1500 . . no
    H42C H40A 2.1100 . . no
    H42C C9 2.9700 . 3_556 no
loop_
    _geom_angle_atom_site_label_1
    _geom_angle_atom_site_label_2
    _geom_angle_atom_site_label_3
    _geom_angle_site_symmetry_1
    _geom_angle_site_symmetry_2
    _geom_angle_site_symmetry_3
    _geom_angle
    _geom_angle_publ_flag
    C23 O2 C24 . . . 118.1(3) no
    C1 N1 C3 . . . 95.37(17) no
    C1 N1 C30 . . . 134.79(19) no
    C3 N1 C30 . . . 126.70(18) no
    O1 C1 N1 . . . 132.6(2) no
    O1 C1 C2 . . . 134.2(2) no
    N1 C1 C2 . . . 93.15(17) no
    C1 C2 C3 . . . 84.34(16) no
    C1 C2 C18 . . . 116.82(18) no
    C1 C2 C29 . . . 111.03(19) no
    C3 C2 C18 . . . 116.53(19) no
    C3 C2 C29 . . . 113.94(18) no
    C18 C2 C29 . . . 111.6(2) no
    N1 C3 C2 . . . 87.09(15) no
    N1 C3 C4 . . . 120.35(19) no
    C2 C3 C4 . . . 120.32(18) no
    C3 C4 C5 . . . 125.94(19) no
    C3 C4 C17 . . . 115.10(19) no
    C5 C4 C17 . . . 118.9(2) no
    C4 C5 C6 . . . 124.9(2) no
    C4 C5 C10 . . . 119.4(2) no
    C6 C5 C10 . . . 115.7(2) no
    C5 C6 C7 . . . 122.0(2) no
    C6 C7 C8 . . . 121.6(3) no
    C7 C8 C9 . . . 119.2(2) no
    C8 C9 C10 . . . 122.0(2) no
    C5 C10 C9 . . . 119.4(2) no
    C5 C10 C11 . . . 120.3(2) no
    C9 C10 C11 . . . 120.4(2) no
    C10 C11 C12 . . . 121.8(2) no
    C11 C12 C13 . . . 121.0(2) no
    C11 C12 C17 . . . 118.7(2) no
    C13 C12 C17 . . . 120.3(2) no
    C12 C13 C14 . . . 121.0(2) no
    C13 C14 C15 . . . 119.9(3) no
    C14 C15 C16 . . . 121.3(2) no
    C15 C16 C17 . . . 121.0(2) no
    C4 C17 C12 . . . 120.7(2) no
    C4 C17 C16 . . . 122.8(2) no
    C12 C17 C16 . . . 116.6(2) no
    C2 C18 C19 . . . 122.1(2) no
    C2 C18 C23 . . . 121.2(2) no
    C19 C18 C23 . . . 116.7(2) no
    C18 C19 C20 . . . 122.8(3) no
    C19 C20 C21 . . . 119.3(3) no
    C20 C21 C22 . . . 120.4(3) no
    C21 C22 C23 . . . 120.3(3) no
    O2 C23 C18 . . . 123.0(3) no
    O2 C23 C22 . . . 116.6(3) no
    C18 C23 C22 . . . 120.5(3) no
    O2 C24 C25 . . . 117.6(4) no
    O2 C24 C29 . . . 123.7(3) no
    C25 C24 C29 . . . 118.8(5) no
    C24 C25 C26 . . . 121.7(5) no
    C25 C26 C27 . . . 120.9(6) no
    C26 C27 C28 . . . 118.8(5) no
    C27 C28 C29 . . . 120.7(4) no
    C2 C29 C24 . . . 119.3(3) no
    C2 C29 C28 . . . 121.7(3) no
    C24 C29 C28 . . . 119.0(3) no
    N1 C30 C31 . . . 118.4(2) no
    N1 C30 C39 . . . 120.6(2) no
    C31 C30 C39 . . . 120.9(2) no
    C30 C31 C32 . . . 120.7(2) no
    C31 C32 C33 . . . 119.9(3) no
    C32 C33 C34 . . . 121.5(3) no
    C33 C34 C35 . . . 121.8(3) no
    C33 C34 C39 . . . 120.2(2) no
    C35 C34 C39 . . . 118.0(3) no
    C34 C35 C36 . . . 121.4(3) no
    C35 C36 C37 . . . 120.6(3) no
    C36 C37 C38 . . . 119.8(3) no
    C37 C38 C39 . . . 121.6(2) no
    C30 C39 C34 . . . 116.8(2) no
    C30 C39 C38 . . . 124.5(2) no
    C34 C39 C38 . . . 118.6(2) no
    N1 C3 H3 . . . 109.00 no
    C2 C3 H3 . . . 109.00 no
    C4 C3 H3 . . . 109.00 no
    C5 C6 H6 . . . 119.00 no
    C7 C6 H6 . . . 119.00 no
    C6 C7 H7 . . . 119.00 no
    C8 C7 H7 . . . 119.00 no
    C7 C8 H8 . . . 120.00 no
    C9 C8 H8 . . . 120.00 no
    C8 C9 H9 . . . 119.00 no
    C10 C9 H9 . . . 119.00 no
    C10 C11 H11 . . . 119.00 no
    C12 C11 H11 . . . 119.00 no
    C12 C13 H13 . . . 119.00 no
    C14 C13 H13 . . . 120.00 no
    C13 C14 H14 . . . 120.00 no
    C15 C14 H14 . . . 120.00 no
    C14 C15 H15 . . . 119.00 no
    C16 C15 H15 . . . 119.00 no
    C15 C16 H16 . . . 119.00 no
    C17 C16 H16 . . . 120.00 no
    C18 C19 H19 . . . 119.00 no
    C20 C19 H19 . . . 119.00 no
    C19 C20 H20 . . . 120.00 no
    C21 C20 H20 . . . 120.00 no
    C20 C21 H21 . . . 120.00 no
    C22 C21 H21 . . . 120.00 no
    C21 C22 H22 . . . 120.00 no
    C23 C22 H22 . . . 120.00 no
    C24 C25 H25 . . . 119.00 no
    C26 C25 H25 . . . 119.00 no
    C25 C26 H26 . . . 120.00 no
    C27 C26 H26 . . . 120.00 no
    C26 C27 H27 . . . 121.00 no
    C28 C27 H27 . . . 121.00 no
    C27 C28 H28 . . . 120.00 no
    C29 C28 H28 . . . 120.00 no
    C30 C31 H31 . . . 120.00 no
    C32 C31 H31 . . . 120.00 no
    C31 C32 H32 . . . 120.00 no
    C33 C32 H32 . . . 120.00 no
    C32 C33 H33 . . . 119.00 no
    C34 C33 H33 . . . 119.00 no
    C34 C35 H35 . . . 119.00 no
    C36 C35 H35 . . . 119.00 no
    C35 C36 H36 . . . 120.00 no
    C37 C36 H36 . . . 120.00 no
    C36 C37 H37 . . . 120.00 no
    C38 C37 H37 . . . 120.00 no
    C37 C38 H38 . . . 119.00 no
    C39 C38 H38 . . . 119.00 no
    C40 C40 C41 3_556 . . 90.7(5) no
    C40 C41 C42 . . . 95.4(6) no
    C41 C40 H40A . . . 114.00 no
    C41 C40 H40B . . . 113.00 no
    H40A C40 H40B . . . 111.00 no
    C40 C40 H40A 3_556 . . 114.00 no
    C40 C40 H40B 3_556 . . 114.00 no
    C40 C41 H41A . . . 113.00 no
    C40 C41 H41B . . . 113.00 no
    C42 C41 H41A . . . 113.00 no
    C42 C41 H41B . . . 113.00 no
    H41A C41 H41B . . . 110.00 no
    C41 C42 H42A . . . 110.00 no
    C41 C42 H42B . . . 109.00 no
    C41 C42 H42C . . . 109.00 no
    H42A C42 H42B . . . 109.00 no
    H42A C42 H42C . . . 110.00 no
    H42B C42 H42C . . . 109.00 no
loop_
    _geom_torsion_atom_site_label_1
    _geom_torsion_atom_site_label_2
    _geom_torsion_atom_site_label_3
    _geom_torsion_atom_site_label_4
    _geom_torsion_site_symmetry_1
    _geom_torsion_site_symmetry_2
    _geom_torsion_site_symmetry_3
    _geom_torsion_site_symmetry_4
    _geom_torsion
    _geom_torsion_publ_flag
    C24 O2 C23 C18 . . . . 13.2(4) no
    C24 O2 C23 C22 . . . . -166.5(3) no
    C23 O2 C24 C25 . . . . 166.1(3) no
    C23 O2 C24 C29 . . . . -13.7(5) no
    C30 N1 C1 O1 . . . . 14.4(4) no
    C3 N1 C1 C2 . . . . -1.87(17) no
    C3 N1 C1 O1 . . . . 174.3(3) no
    C30 N1 C3 C2 . . . . 164.1(2) no
    C1 N1 C3 C4 . . . . 125.6(2) no
    C30 N1 C3 C4 . . . . -72.1(3) no
    C1 N1 C3 C2 . . . . 1.79(17) no
    C30 N1 C1 C2 . . . . -161.8(2) no
    C1 N1 C30 C39 . . . . -48.7(3) no
    C1 N1 C30 C31 . . . . 134.7(3) no
    C3 N1 C30 C39 . . . . 156.6(2) no
    C3 N1 C30 C31 . . . . -20.1(3) no
    N1 C1 C2 C29 . . . . 115.22(19) no
    N1 C1 C2 C3 . . . . 1.72(16) no
    N1 C1 C2 C18 . . . . -115.2(2) no
    O1 C1 C2 C18 . . . . 68.8(3) no
    O1 C1 C2 C29 . . . . -60.8(3) no
    O1 C1 C2 C3 . . . . -174.3(3) no
    C1 C2 C18 C23 . . . . -144.4(2) no
    C1 C2 C29 C28 . . . . -33.8(3) no
    C1 C2 C3 C4 . . . . -125.4(2) no
    C1 C2 C3 N1 . . . . -1.60(15) no
    C18 C2 C3 N1 . . . . 115.6(2) no
    C3 C2 C29 C24 . . . . -120.1(3) no
    C3 C2 C29 C28 . . . . 59.4(3) no
    C1 C2 C29 C24 . . . . 146.7(2) no
    C29 C2 C3 C4 . . . . 124.1(2) no
    C1 C2 C18 C19 . . . . 36.3(3) no
    C18 C2 C3 C4 . . . . -8.2(3) no
    C18 C2 C29 C24 . . . . 14.5(3) no
    C18 C2 C29 C28 . . . . -166.1(2) no
    C29 C2 C18 C23 . . . . -15.2(3) no
    C29 C2 C3 N1 . . . . -112.1(2) no
    C29 C2 C18 C19 . . . . 165.6(2) no
    C3 C2 C18 C23 . . . . 118.2(3) no
    C3 C2 C18 C19 . . . . -61.1(3) no
    C2 C3 C4 C17 . . . . -81.8(2) no
    N1 C3 C4 C5 . . . . -5.6(3) no
    N1 C3 C4 C17 . . . . 172.24(19) no
    C2 C3 C4 C5 . . . . 100.3(3) no
    C3 C4 C17 C16 . . . . 6.3(3) no
    C17 C4 C5 C10 . . . . -5.5(3) no
    C3 C4 C17 C12 . . . . -174.3(2) no
    C3 C4 C5 C6 . . . . -7.7(4) no
    C5 C4 C17 C12 . . . . 3.7(3) no
    C17 C4 C5 C6 . . . . 174.5(2) no
    C5 C4 C17 C16 . . . . -175.7(2) no
    C3 C4 C5 C10 . . . . 172.3(2) no
    C6 C5 C10 C9 . . . . 3.5(3) no
    C6 C5 C10 C11 . . . . -177.1(2) no
    C4 C5 C10 C11 . . . . 2.9(3) no
    C4 C5 C6 C7 . . . . 176.8(2) no
    C10 C5 C6 C7 . . . . -3.2(4) no
    C4 C5 C10 C9 . . . . -176.5(2) no
    C5 C6 C7 C8 . . . . 0.8(4) no
    C6 C7 C8 C9 . . . . 1.4(4) no
    C7 C8 C9 C10 . . . . -1.0(4) no
    C8 C9 C10 C5 . . . . -1.5(4) no
    C8 C9 C10 C11 . . . . 179.0(3) no
    C5 C10 C11 C12 . . . . 1.6(4) no
    C9 C10 C11 C12 . . . . -178.9(2) no
    C10 C11 C12 C13 . . . . 177.8(2) no
    C10 C11 C12 C17 . . . . -3.4(4) no
    C13 C12 C17 C4 . . . . 179.5(2) no
    C13 C12 C17 C16 . . . . -1.0(3) no
    C11 C12 C13 C14 . . . . 179.1(3) no
    C11 C12 C17 C16 . . . . -179.8(2) no
    C17 C12 C13 C14 . . . . 0.3(4) no
    C11 C12 C17 C4 . . . . 0.7(3) no
    C12 C13 C14 C15 . . . . 0.6(4) no
    C13 C14 C15 C16 . . . . -0.7(4) no
    C14 C15 C16 C17 . . . . -0.1(4) no
    C15 C16 C17 C4 . . . . -179.6(2) no
    C15 C16 C17 C12 . . . . 0.9(4) no
    C2 C18 C23 O2 . . . . 2.0(4) no
    C23 C18 C19 C20 . . . . -1.5(4) no
    C2 C18 C23 C22 . . . . -178.3(3) no
    C19 C18 C23 O2 . . . . -178.8(3) no
    C19 C18 C23 C22 . . . . 1.0(4) no
    C2 C18 C19 C20 . . . . 177.8(3) no
    C18 C19 C20 C21 . . . . 0.8(5) no
    C19 C20 C21 C22 . . . . 0.4(5) no
    C20 C21 C22 C23 . . . . -0.9(6) no
    C21 C22 C23 C18 . . . . 0.2(5) no
    C21 C22 C23 O2 . . . . 179.9(3) no
    C29 C24 C25 C26 . . . . 0.0(6) no
    O2 C24 C29 C2 . . . . -0.8(4) no
    O2 C24 C29 C28 . . . . 179.7(3) no
    O2 C24 C25 C26 . . . . -179.8(4) no
    C25 C24 C29 C2 . . . . 179.4(3) no
    C25 C24 C29 C28 . . . . -0.1(5) no
    C24 C25 C26 C27 . . . . 0.8(8) no
    C25 C26 C27 C28 . . . . -1.3(7) no
    C26 C27 C28 C29 . . . . 1.2(6) no
    C27 C28 C29 C2 . . . . -180.0(3) no
    C27 C28 C29 C24 . . . . -0.5(5) no
    N1 C30 C31 C32 . . . . 179.8(2) no
    C39 C30 C31 C32 . . . . 3.2(4) no
    N1 C30 C39 C34 . . . . -179.5(2) no
    N1 C30 C39 C38 . . . . -2.5(3) no
    C31 C30 C39 C34 . . . . -2.9(3) no
    C31 C30 C39 C38 . . . . 174.1(2) no
    C30 C31 C32 C33 . . . . -0.6(4) no
    C31 C32 C33 C34 . . . . -2.1(5) no
    C32 C33 C34 C35 . . . . -176.8(3) no
    C32 C33 C34 C39 . . . . 2.3(4) no
    C33 C34 C35 C36 . . . . 177.3(3) no
    C39 C34 C35 C36 . . . . -1.8(4) no
    C33 C34 C39 C30 . . . . 0.2(3) no
    C33 C34 C39 C38 . . . . -177.0(2) no
    C35 C34 C39 C30 . . . . 179.3(2) no
    C35 C34 C39 C38 . . . . 2.1(4) no
    C34 C35 C36 C37 . . . . 0.3(5) no
    C35 C36 C37 C38 . . . . 1.0(5) no
    C36 C37 C38 C39 . . . . -0.6(4) no
    C37 C38 C39 C30 . . . . -177.9(3) no
    C37 C38 C39 C34 . . . . -1.0(4) no
    C40 C40 C41 C42 3_556 . . . 178.2(6) no
    C41 C40 C40 C41 . . 3_556 3_556 180.0(5) no
loop_
    _geom_hbond_atom_site_label_D
    _geom_hbond_atom_site_label_H
    _geom_hbond_atom_site_label_A
    _geom_hbond_site_symmetry_A
    _geom_hbond_distance_DH
    _geom_hbond_distance_HA
    _geom_hbond_distance_DA
    _geom_hbond_angle_DHA
    _geom_hbond_publ_flag
    C6 H6 N1 . 0.93 2.26 2.919(3) 128 yes
    C38 H38 O1 . 0.93 2.41 3.074(3) 128 yes
    C9 H9 Cg3 4_555 0.93 2.60 3.471(3) 156 yes
    C40 H40B Cg1 1_555 0.97 2.82 3.572(6) 135 yes
    C41 H41A Cg2 3_556 0.97 2.85 3.728(7) 150 yes
