# Supplementary material for: 4-(9-Anthr­yl)-1-(1-naphth­yl)spiro­[azetidine-3,9′-xanthen]-2-one n-hexane hemisolvate
Source: Acta Crystallogr Sect E Struct Rep Online. 2008 Nov 29;64(Pt 12):o2466–7. doi: 10.1107/S1600536808039305 (PMC2960120; doi:10.1107/S1600536808039305)
Supplement: Supplementary file 2 [file e-64-o2466-Isup2.hkl]

#
# h,k,l, Fc-squared, Fo-squared, sigma(Fo-squared) and status flag
#
data_I
_shelx_title ' EEB2'
_shelx_refln_list_code          4
_shelx_F_calc_maximum      183.98
_exptl_crystal_F_000      1228.00
_reflns_d_resolution_high  0.7685
 
loop_
 _symmetry_equiv_pos_as_xyz
 'x, y, z'
 '-x, y+1/2, -z+1/2'
 '-x, -y, -z'
 'x, -y-1/2, z-1/2'
 
_cell_length_a    12.0788
_cell_length_b    14.1379
_cell_length_c    18.6133
_cell_angle_alpha  90.000
_cell_angle_beta  107.216
_cell_angle_gamma  90.000
 
_shelx_F_squared_multiplier     1.000
 
loop_
 _refln_index_h
 _refln_index_k
 _refln_index_l
 _refln_F_squared_calc
 _refln_F_squared_meas
 _refln_F_squared_sigma
 _refln_observed_status
   1   0   0     1775.77     1906.43     42.14 o
   2   0   0     6505.88     7960.92     56.80 o
   3   0   0     1111.00     1038.17     19.30 o
   4   0   0      708.73      669.49     15.33 o
   5   0   0     1474.24     1404.57     19.02 o
   6   0   0       53.98       29.38     10.51 o
   7   0   0       30.77       22.00      7.49 o
   8   0   0        0.44        6.75      7.52 o
   9   0   0      107.38      100.21      7.98 o
  10   0   0        0.84       19.82     10.33 o
  11   0   0        5.40       19.19     10.09 o
  12   0   0       21.34       14.24     10.16 o
  13   0   0        1.02        5.27      9.98 o
  14   0   0        3.56        3.90      7.73 o
  15   0   0        1.41        9.63      8.58 o
   1   1   0    12800.27    14643.11    184.43 o
   2   1   0     1002.18     1241.85     32.43 o
   3   1   0     2012.21     2214.25     18.76 o
   4   1   0      137.96      120.74     11.14 o
   5   1   0      833.82      815.71     10.66 o
   7   1   0      160.96      187.86     10.16 o
   8   1   0       11.58       15.26      5.34 o
   9   1   0       98.44       98.98      6.35 o
  10   1   0      292.08      284.41      7.23 o
  11   1   0      303.95      317.05      8.18 o
  12   1   0        1.73        7.53      5.22 o
  13   1   0        1.20       -5.13      5.13 o
  14   1   0       14.30        9.00      6.25 o
   0   2   0    16555.68    14091.31    601.46 o
   1   2   0     2592.41     2162.25     88.75 o
   2   2   0     1699.49     1526.53     34.02 o
   3   2   0       79.41      125.72      9.32 o
   4   2   0      654.80      708.14     11.08 o
   5   2   0     1852.80     1987.85     14.62 o
   6   2   0       49.43       62.46      8.22 o
   7   2   0      145.79      171.68      7.14 o
   8   2   0       28.33       28.77      7.44 o
   9   2   0        7.24       14.73      5.89 o
  10   2   0      638.35      710.36     23.80 o
  11   2   0      129.48      119.18      8.12 o
  12   2   0       30.43       19.39      5.27 o
  13   2   0        1.52        6.21      5.99 o
  14   2   0        1.34        0.76      8.59 o
   1   3   0        1.31        3.53      6.32 o
   2   3   0    16482.73    18138.35    294.80 o
   3   3   0      918.63     1204.62     17.61 o
   4   3   0     1604.23     1624.94     14.32 o
   5   3   0      337.16      392.47      9.56 o
   6   3   0       57.84       49.17      6.67 o
   7   3   0      414.36      454.73     13.32 o
   8   3   0       18.95       19.05      5.36 o
   9   3   0        2.95        4.08      5.77 o
  10   3   0        0.12        7.24      5.90 o
  11   3   0       21.48       32.70     11.53 o
  12   3   0        0.13        1.97      6.45 o
  13   3   0       10.19       16.90      7.22 o
  14   3   0        7.12        0.14     11.46 o
   0   4   0     5075.80     4645.25    318.38 o
   1   4   0      168.16      123.30      8.51 o
   2   4   0     1944.46     2207.96    101.99 o
   3   4   0      166.72      119.59      9.07 o
   4   4   0        7.79        3.21      7.60 o
   5   4   0     1392.62     1579.33     19.24 o
   6   4   0      177.41      202.64      9.40 o
   7   4   0       77.05       79.48      6.71 o
   8   4   0        0.54       12.13      7.66 o
   9   4   0      365.53      367.99     17.63 o
  10   4   0      229.13      240.63      6.50 o
  11   4   0       29.54       21.89      5.12 o
  12   4   0        3.15       -4.10      5.12 o
  13   4   0        0.62        1.04      5.94 o
  14   4   0        4.15        4.11      5.49 o
   1   5   0      842.55      772.21     38.76 o
   2   5   0      654.95      706.94     44.84 o
   3   5   0     1462.15     1429.51     73.74 o
   4   5   0        6.33        5.00      5.56 o
   5   5   0      264.29      261.14     10.90 o
   6   5   0       17.52       16.56      5.20 o
   7   5   0        0.78        7.09      5.11 o
   8   5   0      794.10      877.59      8.97 o
   9   5   0      882.96      893.36     68.38 o
  10   5   0       79.90       89.82      8.72 o
  11   5   0       29.27       32.97      5.71 o
  12   5   0       30.93       24.93      6.89 o
  13   5   0       27.12       26.22      6.36 o
  14   5   0        2.65        3.69      6.48 o
   0   6   0      360.06      439.79     28.33 o
   1   6   0     1337.55     1509.35     67.41 o
   2   6   0      352.15      379.55     31.14 o
   4   6   0        2.10        8.69      6.36 o
   5   6   0      512.18      533.89      8.91 o
   6   6   0       27.04       32.90      5.45 o
   7   6   0     1042.40     1019.61     10.32 o
   8   6   0        6.25        6.03      6.10 o
   9   6   0       93.53       89.63      8.05 o
  10   6   0      239.29      221.25     10.62 o
  11   6   0        2.13        6.41      7.17 o
  12   6   0       60.57       48.89      7.19 o
  13   6   0        0.04        2.80      5.46 o
  14   6   0        2.47       -1.81      5.48 o
   1   7   0       19.49       22.00      5.31 o
   2   7   0      297.33      326.70     27.72 o
   3   7   0      288.07      294.79     20.09 o
   4   7   0       56.08       70.71      5.18 o
   5   7   0      123.16      155.94      6.09 o
   6   7   0      387.41      452.20     31.85 o
   7   7   0       75.06       67.78      7.93 o
   8   7   0      699.67      788.87     10.09 o
   9   7   0        1.12        3.24      6.88 o
  10   7   0       99.28      104.01     10.09 o
  11   7   0        1.81       -5.89      5.89 o
  12   7   0        5.18        3.70      4.97 o
  13   7   0        0.09        5.19      6.24 o
   0   8   0       35.05       46.94     11.30 o
   1   8   0        6.72       16.66      5.16 o
   2   8   0        8.21       10.34      6.08 o
   3   8   0      407.23      444.72     39.64 o
   4   8   0        4.64        2.36      4.74 o
   5   8   0      114.95      121.78      6.74 o
   6   8   0      311.37      330.31     23.51 o
   7   8   0     1210.73     1224.64     39.98 o
   8   8   0      564.09      617.87     33.62 o
   9   8   0      129.34      124.15     14.42 o
  10   8   0       20.83       31.81      7.24 o
  11   8   0        0.11        3.83      6.19 o
  12   8   0        3.69        2.18      6.12 o
  13   8   0        0.51       12.96      6.57 o
   1   9   0      316.78      333.60     17.24 o
   2   9   0       34.65       29.70      6.32 o
   3   9   0       11.53       18.68      5.48 o
   4   9   0      552.92      577.81     38.04 o
   5   9   0       15.06       15.16      6.70 o
   6   9   0       21.72       14.33      7.14 o
   7   9   0        1.70        5.11      5.57 o
   8   9   0       41.48       36.93      4.64 o
   9   9   0       13.45        6.24      5.40 o
  10   9   0       16.48       10.07      6.65 o
  11   9   0       39.05       32.77      5.34 o
  12   9   0       18.07       18.35      5.73 o
  13   9   0        0.10        3.79      5.83 o
   0  10   0      829.15      796.39    103.06 o
   1  10   0      230.81      222.72     17.19 o
   2  10   0      169.92      179.54     18.26 o
   3  10   0      106.11       94.10     12.71 o
   4  10   0        8.48       13.45      6.07 o
   5  10   0        2.44        7.90      6.57 o
   6  10   0      278.64      257.65     12.85 o
   7  10   0      241.13      239.45     12.61 o
   8  10   0       75.13       75.23      9.87 o
   9  10   0        0.85       10.33      5.43 o
  10  10   0       39.90       33.21      5.64 o
  11  10   0        2.39        1.50     11.49 o
  12  10   0        3.71        1.83      6.79 o
   1  11   0      123.21      115.14      5.76 o
   2  11   0        2.41        8.86      6.01 o
   3  11   0      694.60      707.90     67.97 o
   4  11   0       13.78       23.58      6.50 o
   5  11   0       12.78       16.95      5.11 o
   6  11   0        0.27        6.91      5.16 o
   7  11   0      106.84      123.46      8.45 o
   8  11   0        7.54        7.88      5.70 o
   9  11   0       13.32       15.40      5.69 o
  10  11   0        0.53        9.49      7.33 o
  11  11   0        2.78       -1.27      6.00 o
  12  11   0        1.74        7.77      8.12 o
   0  12   0        1.07        2.33      6.57 o
   1  12   0      104.33      118.80      8.96 o
   2  12   0       56.19       56.37      5.87 o
   3  12   0       23.48       18.55      5.28 o
   4  12   0       57.97       65.03      4.83 o
   5  12   0       12.03       17.87      6.41 o
   6  12   0       21.92       26.32      5.31 o
   7  12   0       27.58       24.54      5.53 o
   8  12   0       10.27        8.64      6.37 o
   9  12   0       29.87       27.40      5.67 o
  10  12   0        1.26        5.79      5.68 o
  11  12   0        0.68        3.69      8.54 o
   1  13   0        2.37       13.27      5.72 o
   2  13   0       62.57       55.51      6.65 o
   3  13   0        3.75        3.69      5.65 o
   4  13   0       57.01       44.93      5.83 o
   5  13   0        4.42       12.66      5.07 o
   6  13   0        9.70       15.12      5.70 o
   7  13   0       31.63       26.55      5.76 o
   8  13   0        0.00       -5.86      5.86 o
   9  13   0        4.27        3.97      5.72 o
  10  13   0       12.95       17.58      5.10 o
   0  14   0       13.90       12.46      6.65 o
   1  14   0        1.99        6.65      5.04 o
   2  14   0       55.98       53.74      6.72 o
   3  14   0        3.67       12.86      5.76 o
   4  14   0        4.25        6.78      4.89 o
   5  14   0        2.53        2.37      4.76 o
   6  14   0        0.68       10.19      6.39 o
   7  14   0        6.99        4.01      5.70 o
   8  14   0        4.95        3.86      5.41 o
   9  14   0        0.69        7.36      6.80 o
   1  15   0       54.97       51.13      5.14 o
   2  15   0        0.00        3.86      5.30 o
   3  15   0       24.89       32.97      6.49 o
   4  15   0        5.21        4.66      6.48 o
   5  15   0        4.57        6.52      5.74 o
   6  15   0        0.01       -2.34      4.86 o
   7  15   0        2.70        5.69      4.93 o
   8  15   0       32.52       36.58      6.32 o
   0  16   0       65.29       75.63     10.09 o
   1  16   0        2.52        6.92      5.69 o
   2  16   0       40.31       39.74      5.33 o
   3  16   0        0.49        1.29      4.98 o
   4  16   0        0.00       10.43      5.75 o
   5  16   0        9.19       11.54      6.01 o
   6  16   0        4.14       10.65      6.74 o
   7  16   0       10.76       10.37      6.24 o
   1  17   0        7.65        4.51      6.08 o
   2  17   0        0.69       11.55      6.89 o
   3  17   0        0.27        6.67      6.42 o
   4  17   0        6.60        5.03      7.06 o
   5  17   0        1.17        4.27      6.14 o
   0  18   0       25.02       31.63      8.61 o
   1  18   0        0.06        7.67      5.85 o
   2  18   0        0.08        3.43      7.24 o
 -15   1   1       19.95       16.48      6.60 o
 -14   1   1        0.05        9.39      6.14 o
 -13   1   1       24.40       18.86      7.37 o
 -12   1   1       93.70       87.77      6.45 o
 -11   1   1      219.25      223.07      8.07 o
 -10   1   1       23.00       23.26      7.79 o
  -9   1   1      349.87      313.09      6.56 o
  -8   1   1       41.92       35.95      5.58 o
  -7   1   1      687.44      728.69     33.15 o
  -6   1   1      142.39      173.67      6.20 o
  -5   1   1      143.05      141.22      5.82 o
  -4   1   1     2625.83     2924.10     40.25 o
  -3   1   1        2.39        4.50      6.01 o
  -2   1   1     4013.76     3665.14     66.75 o
  -1   1   1     4141.60     5220.67    114.22 o
   0   1   1     2528.93     2078.40     29.45 o
   1   1   1      625.51      706.80     19.25 o
   2   1   1       45.47       16.73     15.40 o
   3   1   1      129.09       93.01     11.46 o
   4   1   1      902.57     1063.48     19.23 o
   5   1   1      722.28      716.56     15.61 o
   6   1   1      164.79      156.12      7.15 o
   7   1   1      397.55      445.32     20.12 o
   8   1   1      430.49      465.42     10.12 o
   9   1   1      131.58      113.80      5.50 o
  10   1   1      165.39      176.75     11.41 o
  11   1   1        4.49       11.13      5.09 o
  12   1   1        0.74        2.90      6.03 o
  13   1   1        6.39        9.98      9.40 o
  14   1   1       21.97       23.90      7.92 o
 -15   2   1       15.62       18.80      6.70 o
 -14   2   1        0.19        3.16      5.50 o
 -13   2   1        6.46        4.85      5.95 o
 -12   2   1       35.61       37.85      5.37 o
 -11   2   1      100.32      100.79      7.84 o
 -10   2   1        7.15        8.40      5.16 o
  -9   2   1       46.56       42.82      6.49 o
  -8   2   1       83.75       80.91      6.27 o
  -7   2   1       35.95       36.67      6.32 o
  -6   2   1       75.55       75.19      4.80 o
  -5   2   1      886.19      998.44     20.28 o
  -4   2   1      788.55      923.90     11.76 o
  -3   2   1     1978.23     1716.22     18.16 o
  -2   2   1     5231.81     4946.34    127.36 o
  -1   2   1      449.11      501.67     14.17 o
   0   2   1    13273.58    10652.25    328.95 o
   1   2   1       34.57       38.95      8.26 o
   2   2   1    13152.28    14384.00    328.38 o
   3   2   1     2466.16     2248.15     19.30 o
   4   2   1      212.66      212.23     10.44 o
   5   2   1     3843.10     4554.59     29.42 o
   6   2   1      525.55      443.27     10.90 o
   7   2   1       24.12       25.38      7.70 o
   9   2   1      142.12      147.04      6.01 o
  10   2   1      807.72      978.03     38.98 o
  11   2   1      405.65      383.14     17.47 o
  12   2   1       58.93       52.60      7.58 o
  13   2   1       21.10       17.86      5.17 o
  14   2   1        0.28        9.69      6.36 o
 -14   3   1        0.55       -0.77      6.18 o
 -13   3   1        1.18       -1.41      6.85 o
 -12   3   1        7.62        4.94      5.10 o
 -11   3   1      189.97      164.62      6.91 o
 -10   3   1      149.89      139.65      6.68 o
  -9   3   1        1.65        8.64      5.81 o
  -8   3   1      569.18      552.45      7.78 o
  -7   3   1      236.55      229.09      5.84 o
  -6   3   1       30.88       46.95      6.48 o
  -5   3   1      250.10      285.93      7.36 o
  -4   3   1      134.67      116.02      6.81 o
  -3   3   1      300.53      229.78      9.89 o
  -2   3   1     4396.37     4985.68    164.38 o
  -1   3   1     2750.37     2241.09    119.42 o
   0   3   1     7382.63     6844.27    267.77 o
   1   3   1    15901.89    14547.36    819.01 o
   2   3   1    22696.45    23343.86   1082.70 o
   5   3   1      209.90      204.34      6.87 o
   6   3   1      285.11      283.27     10.05 o
   7   3   1       93.10      106.89      8.54 o
   8   3   1       51.96       51.70     10.83 o
   9   3   1      516.73      461.86     22.90 o
  10   3   1       56.21       51.18      6.37 o
  11   3   1       49.94       41.38      7.05 o
  12   3   1        0.91       -1.74      5.84 o
  13   3   1        0.16        7.01      5.31 o
  14   3   1        5.60       17.95      7.69 o
 -14   4   1        6.90       10.56      6.35 o
 -13   4   1       56.19       55.73      5.27 o
 -12   4   1        1.35        1.58      7.43 o
 -11   4   1        8.04       17.88      4.93 o
 -10   4   1      170.70      181.84      7.93 o
  -9   4   1      168.21      170.20      7.81 o
  -8   4   1      249.60      220.04      8.06 o
  -7   4   1      378.47      372.23     18.93 o
  -6   4   1      295.86      305.85     19.35 o
  -5   4   1     1178.92     1267.64     54.73 o
  -4   4   1      318.51      334.30      8.75 o
  -3   4   1      175.37      196.21      8.57 o
  -2   4   1     1481.15     1546.87     84.39 o
  -1   4   1     1579.53     1350.54     51.32 o
   0   4   1     1966.55     1389.84     75.57 o
   1   4   1     2898.34     2608.81    147.27 o
   2   4   1      537.79      560.98     31.66 o
   3   4   1     2578.63     2458.65    102.71 o
   4   4   1     1870.88     1953.96     15.84 o
   5   4   1      177.35      182.97      6.40 o
   6   4   1      275.27      333.27     11.55 o
   7   4   1       55.92       78.59     10.26 o
   8   4   1        3.97        1.02     10.69 o
   9   4   1      622.22      620.80     36.54 o
  10   4   1      342.67      329.90      7.55 o
  11   4   1        6.57       10.35      5.50 o
  12   4   1        5.86       13.70      8.72 o
  13   4   1        0.39        3.72      5.41 o
  14   4   1        0.42        9.67      7.85 o
 -14   5   1        2.06       10.09      5.59 o
 -13   5   1        1.86        1.96      7.13 o
 -12   5   1        7.33        7.76      8.14 o
 -11   5   1        4.86       -0.24      5.77 o
 -10   5   1       57.63       60.17      5.85 o
  -9   5   1      324.45      305.93      6.16 o
  -8   5   1      289.29      298.61     15.13 o
  -7   5   1      673.67      759.81      9.61 o
  -6   5   1        1.57        2.49      6.40 o
  -5   5   1      169.13      198.42      6.91 o
  -4   5   1     1303.86     1607.86     56.47 o
  -3   5   1      332.42      408.54     18.36 o
  -2   5   1        4.71       19.14      7.59 o
  -1   5   1      312.84      306.91     15.41 o
   0   5   1      918.02      625.49     29.77 o
   1   5   1     1024.48     1058.28     52.93 o
   4   5   1      152.29      222.23      8.86 o
   5   5   1      115.31      131.81      6.92 o
   6   5   1        1.02        3.02      5.95 o
   7   5   1      118.34      136.91      5.96 o
   8   5   1      378.83      421.90     12.90 o
   9   5   1        7.18        4.43      7.17 o
  10   5   1        7.75        4.75      5.83 o
  11   5   1        1.92       -0.12      5.89 o
  12   5   1       24.28       12.47      7.47 o
  13   5   1       12.74       16.40      8.84 o
  14   5   1       19.00       25.75      7.19 o
 -14   6   1        0.72        7.13      6.53 o
 -13   6   1        0.38       -2.44      6.27 o
 -12   6   1        7.82        7.80      6.89 o
 -11   6   1      100.55       79.76      6.13 o
 -10   6   1        5.42       13.41      5.92 o
  -9   6   1       32.48       38.53      4.27 o
  -7   6   1      408.75      400.36     22.44 o
  -6   6   1        0.20        1.22      6.34 o
  -5   6   1      163.04      187.47      7.38 o
  -4   6   1       20.97       17.27      4.86 o
  -3   6   1        0.29       10.96      5.75 o
  -2   6   1      645.59      594.28     40.52 o
  -1   6   1     1198.53     1109.22     50.10 o
   0   6   1       48.58       53.33      5.79 o
   1   6   1       28.18       27.35      5.91 o
   2   6   1       46.60       46.60      6.49 o
   3   6   1       24.99       16.07      5.81 o
   4   6   1     1474.76     1572.28     72.13 o
   5   6   1      219.11      230.55     11.02 o
   6   6   1        0.27        1.11      6.03 o
   7   6   1      293.07      291.95      8.81 o
   8   6   1      460.25      510.16     13.53 o
   9   6   1       37.11       48.58     10.58 o
  10   6   1       31.60       42.25     10.51 o
  11   6   1       29.08       30.09      7.14 o
  12   6   1        8.78       14.34      5.06 o
  13   6   1        0.35        5.27      5.45 o
 -14   7   1        6.57        6.53     10.18 o
 -13   7   1        2.76        0.49      6.49 o
 -12   7   1        8.13        5.08      6.13 o
 -11   7   1        0.52        5.13      5.79 o
 -10   7   1       14.79       18.30      5.30 o
  -9   7   1       34.65       47.14      6.87 o
  -8   7   1      204.82      245.21     11.53 o
  -7   7   1       32.35       32.76      7.60 o
  -6   7   1      137.65      180.63      7.09 o
  -5   7   1        9.23       11.76      5.22 o
  -4   7   1      339.70      342.92     23.32 o
  -3   7   1       22.98       25.94      5.99 o
  -2   7   1        0.10        3.65      7.22 o
  -1   7   1      802.34      705.74     33.05 o
   1   7   1      702.06      702.00     40.56 o
   2   7   1      216.32      184.81      8.06 o
   3   7   1      447.62      543.35     40.97 o
   4   7   1        2.91        2.99      6.11 o
   5   7   1       26.15       17.80      5.05 o
   6   7   1       36.42       26.54      5.68 o
   7   7   1      492.51      471.61     19.09 o
   8   7   1      136.74      151.28      8.03 o
   9   7   1       17.34       18.21      7.14 o
  10   7   1       77.18       94.73     10.58 o
  11   7   1        0.14       -5.83      5.83 o
  12   7   1        3.75        4.31      5.29 o
  13   7   1        0.15        0.31      6.43 o
 -13   8   1        0.60        0.77      6.49 o
 -12   8   1        0.21        6.22      6.19 o
 -11   8   1       48.80       47.18      5.53 o
 -10   8   1       16.02       22.71      5.41 o
  -9   8   1        0.44       -4.50      6.19 o
  -8   8   1      564.06      484.81     25.50 o
  -7   8   1      339.32      335.67     14.99 o
  -6   8   1        0.14        4.23      4.51 o
  -5   8   1       50.41       58.71      6.75 o
  -4   8   1      241.00      249.58     14.84 o
  -3   8   1      376.73      431.85     27.61 o
  -1   8   1      363.82      342.13     17.77 o
   0   8   1      381.93      359.02     18.15 o
   1   8   1       30.59       35.56      4.97 o
   2   8   1      195.92      166.27      9.28 o
   3   8   1       99.55       91.14      5.88 o
   4   8   1       47.88       55.80      5.26 o
   5   8   1      171.79      164.94      9.78 o
   6   8   1        6.19        5.38      4.94 o
   7   8   1      240.55      258.35     17.02 o
   8   8   1        3.29        9.36      5.31 o
   9   8   1       27.91       19.45      5.54 o
  10   8   1       20.18       24.99      5.64 o
  11   8   1       28.19       20.60      7.92 o
  12   8   1       13.17       18.03      5.66 o
  13   8   1        3.11       -0.84      5.13 o
 -13   9   1        6.08        9.83      4.67 o
 -12   9   1        1.86        6.44      4.87 o
 -11   9   1        1.96        1.57      4.11 o
 -10   9   1        2.05        9.66      5.48 o
  -9   9   1        7.00        5.68      4.55 o
  -8   9   1       30.55       15.81      5.91 o
  -7   9   1        0.39        3.45      5.06 o
  -6   9   1      351.02      329.94     14.59 o
  -5   9   1      133.54      124.84     13.93 o
  -4   9   1      163.73      165.97     13.53 o
  -3   9   1      136.30      137.76     11.92 o
  -2   9   1        5.38        5.34      5.35 o
  -1   9   1        9.29        7.13      5.07 o
   0   9   1       32.06       29.67      5.17 o
   1   9   1      768.56      828.43     47.35 o
   2   9   1      105.21       88.24      4.96 o
   3   9   1        2.07       13.66      6.01 o
   4   9   1        4.71        4.07      4.71 o
   5   9   1       40.51       42.34      5.81 o
   6   9   1      497.63      545.50     28.58 o
   7   9   1        1.37       -0.13      5.51 o
   8   9   1      635.86      649.05     43.09 o
   9   9   1       69.30       74.38      5.66 o
  10   9   1        5.12        4.44      9.17 o
  11   9   1       27.70       17.41     12.72 o
  12   9   1        2.54        0.64      5.41 o
 -12  10   1       18.92       12.70      5.99 o
 -11  10   1        0.22        0.67      4.12 o
 -10  10   1        2.03        4.89      4.84 o
  -9  10   1       19.46       19.64      5.09 o
  -8  10   1       31.54       44.97      5.21 o
  -7  10   1       22.28       27.67      4.90 o
  -6  10   1      521.26      544.01     38.26 o
  -5  10   1      148.50      169.31     14.45 o
  -4  10   1        3.90        8.29      6.07 o
  -3  10   1      510.43      481.57     38.76 o
  -2  10   1       38.05       42.71      7.18 o
  -1  10   1       25.06       22.65      5.31 o
   0  10   1       14.95       15.55      5.66 o
   1  10   1       10.07       17.86      5.62 o
   2  10   1      184.38      185.98     13.84 o
   3  10   1        0.36        8.57      6.78 o
   4  10   1      349.53      351.50     35.41 o
   5  10   1       29.40       34.14      5.78 o
   6  10   1       60.31       66.15      5.21 o
   7  10   1       22.85       29.45      4.87 o
   8  10   1       82.06       74.46      6.18 o
   9  10   1        5.63       13.16      4.68 o
  10  10   1        6.39       -0.67     10.32 o
  11  10   1        1.18        4.18      6.63 o
  12  10   1        1.71        6.05      5.23 o
 -12  11   1       15.92       18.66      6.20 o
 -11  11   1       31.33       33.36      5.85 o
 -10  11   1        0.53       -3.22      5.01 o
  -9  11   1        4.12       10.67      4.89 o
  -8  11   1       42.15       45.29      5.64 o
  -7  11   1        0.78       -5.87      5.92 o
  -6  11   1       31.71       22.70      5.28 o
  -5  11   1       20.88       18.11      4.81 o
  -4  11   1      579.31      578.42     48.68 o
  -3  11   1       45.57       41.18      7.06 o
  -2  11   1       67.96       68.76      7.56 o
  -1  11   1       17.48       13.74      5.89 o
   0  11   1        0.84       -1.40      4.80 o
   1  11   1      612.00      608.54     41.38 o
   2  11   1       22.41       21.18      4.50 o
   3  11   1       11.78       11.54      6.69 o
   4  11   1        5.44       11.69      4.96 o
   5  11   1       10.32       17.18      5.53 o
   6  11   1      146.33      144.63     11.35 o
   7  11   1       23.01       24.42      5.05 o
   8  11   1       16.12        9.40      4.77 o
   9  11   1       50.87       52.48      5.18 o
  10  11   1       29.42       28.68      5.87 o
  11  11   1        0.88        1.39      6.05 o
 -11  12   1        0.88        3.01      4.60 o
 -10  12   1       27.64       25.22      4.95 o
  -9  12   1        7.29       20.42      5.58 o
  -8  12   1        4.76        6.85      5.01 o
  -7  12   1       61.61       64.06      5.12 o
  -6  12   1        2.56        2.26      4.83 o
  -5  12   1       48.45       36.73      6.46 o
  -4  12   1       45.29       38.75      5.66 o
  -3  12   1       25.93       15.17      5.72 o
  -2  12   1       28.05       34.27      6.74 o
  -1  12   1        2.93        2.82      5.22 o
   0  12   1       74.19       70.05      5.90 o
   1  12   1       91.80       85.48      7.04 o
   2  12   1        5.46        6.51      5.18 o
   3  12   1       79.36       88.24      7.48 o
   4  12   1       11.91       11.70      5.80 o
   5  12   1        1.91       12.74      4.95 o
   6  12   1        0.31        6.19      5.51 o
   7  12   1        6.58        7.30      5.05 o
   8  12   1       16.62       21.00      5.69 o
   9  12   1        6.77       10.92      6.48 o
  10  12   1       38.43       59.57     23.97 o
  11  12   1        3.09       15.10      9.10 o
 -10  13   1        2.77       -1.80      5.32 o
  -9  13   1       13.06       14.65      5.10 o
  -8  13   1        2.98        2.43      5.02 o
  -7  13   1        4.51       10.48      6.99 o
  -6  13   1        7.40       15.76      6.14 o
  -5  13   1        4.09        6.75      5.01 o
  -4  13   1        3.51       12.29      5.43 o
  -3  13   1       72.85       91.14     12.13 o
  -2  13   1       40.70       45.37      8.08 o
  -1  13   1        1.95        8.52      5.08 o
   0  13   1       42.09       46.49      7.42 o
   1  13   1       36.24       36.83      6.00 o
   2  13   1       32.74       34.35      6.00 o
   3  13   1       54.14       61.00      6.38 o
   4  13   1        2.53        6.13      6.29 o
   5  13   1        8.81        6.99      4.99 o
   6  13   1        0.02        6.84      5.64 o
   7  13   1        8.78        7.12      5.04 o
   8  13   1        1.11        3.91      5.56 o
   9  13   1        3.67        8.71      4.96 o
  10  13   1        2.53        6.13      5.15 o
  -9  14   1        1.74        0.43      5.76 o
  -8  14   1        1.48        3.41      5.01 o
  -7  14   1        0.14        7.44      5.01 o
  -6  14   1        0.51        2.08      4.95 o
  -5  14   1        0.02        9.94      5.53 o
  -4  14   1       42.77       47.22      6.54 o
  -3  14   1      115.53      117.01     13.68 o
  -2  14   1        0.27        0.50      5.76 o
  -1  14   1       56.22       69.27      5.05 o
   0  14   1       65.18       71.05      5.42 o
   1  14   1       23.67       22.45      4.23 o
   2  14   1       36.29       39.39      6.49 o
   3  14   1        0.19        9.63      6.41 o
   4  14   1       11.49       19.66      6.58 o
   5  14   1        5.68       11.62      5.54 o
   6  14   1        1.11        4.72      6.44 o
   7  14   1        0.50        7.78      5.65 o
   8  14   1        3.18        9.99      5.29 o
   9  14   1       41.55       32.17      5.71 o
  -8  15   1        0.90        9.63      5.19 o
  -7  15   1        0.62        0.97      5.67 o
  -6  15   1        4.70        6.31      5.59 o
  -5  15   1        1.21        5.27      4.60 o
  -4  15   1       10.20       16.47      7.64 o
  -3  15   1       14.54       13.35      5.46 o
  -2  15   1       10.09       11.11      5.53 o
  -1  15   1        3.65        4.15      5.45 o
   0  15   1        3.39        1.70      4.68 o
   1  15   1        0.07        1.40      3.96 o
   2  15   1       17.97       18.79      5.34 o
   3  15   1      120.22      110.07      9.85 o
   4  15   1        0.00        6.73      4.89 o
   5  15   1        1.08       -1.08      6.58 o
   6  15   1        2.03        1.24      5.58 o
   7  15   1        4.07        7.16      5.83 o
   8  15   1       26.85       28.60      5.47 o
  -7  16   1        0.02        2.86      5.30 o
  -6  16   1        2.11        1.66      5.95 o
  -5  16   1        1.86        3.43      4.97 o
  -4  16   1        4.90        2.81      5.82 o
  -3  16   1        0.18        5.73      5.15 o
  -2  16   1       11.12       17.24      6.94 o
  -1  16   1        1.72        7.69      5.69 o
   0  16   1        4.85        5.74      5.07 o
   1  16   1        0.02       -1.66      5.15 o
   2  16   1        8.88       17.84      5.81 o
   3  16   1        1.44        0.87      5.52 o
   4  16   1       13.16       15.15      5.15 o
   5  16   1        0.36        2.76      6.07 o
   6  16   1        1.40        7.46      5.54 o
   7  16   1        0.01        3.41      5.40 o
  -5  17   1        5.23        3.09      4.93 o
  -4  17   1        0.26        5.97      5.99 o
  -3  17   1       11.86       12.28      5.84 o
  -2  17   1        3.31        5.75      5.85 o
  -1  17   1       12.32       18.26      6.69 o
   0  17   1        6.44        8.88      6.73 o
   1  17   1        0.57        2.19      5.34 o
   2  17   1        0.06       -2.83      7.00 o
   3  17   1        0.16        0.14      6.13 o
   4  17   1        1.30        4.08      5.45 o
   5  17   1        0.42        1.29      5.54 o
  -3  18   1        7.10       -0.39      8.44 o
  -2  18   1       11.70        9.33      6.31 o
  -1  18   1        0.17        2.06      5.43 o
   0  18   1        1.24        1.24      8.45 o
   1  18   1        0.12        6.14      6.88 o
   2  18   1       18.55       12.21      6.28 o
 -15   0   2       90.84       79.23      9.07 o
 -14   0   2        1.57        5.59     10.83 o
 -13   0   2       36.53       41.30      7.56 o
 -12   0   2       21.80       29.63      7.17 o
 -11   0   2       82.98       84.29      7.94 o
 -10   0   2      184.65      191.39     11.21 o
  -9   0   2       17.56       18.59      7.52 o
  -8   0   2        5.86        8.19      7.42 o
  -7   0   2      281.82      315.43     12.58 o
  -6   0   2     3429.48     3424.82     23.90 o
  -5   0   2     1478.42     1591.64     19.98 o
  -4   0   2       11.80        6.23      9.80 o
  -3   0   2    12299.97    12457.93    105.52 o
  -1   0   2     3211.51     3291.01     35.66 o
   0   0   2    11148.03     9448.98    113.55 o
   6   0   2     1067.59     1231.07     16.63 o
   7   0   2       55.89       51.46      8.40 o
   8   0   2       53.90       48.58      7.52 o
   9   0   2       16.07       12.65     10.23 o
  10   0   2     1067.60     1089.17     15.54 o
  11   0   2      291.89      286.64      9.21 o
  12   0   2      227.12      213.39      9.10 o
  13   0   2        0.17       -6.36     10.54 o
  14   0   2       22.60       39.79     11.21 o
 -15   1   2        1.01        6.57      5.78 o
 -14   1   2        2.74        7.51      5.41 o
 -13   1   2       31.25       34.82      6.24 o
 -12   1   2       16.58       17.27      9.05 o
 -11   1   2      217.74      207.94      6.64 o
 -10   1   2        0.03       -1.31      5.40 o
  -9   1   2        5.72       13.16      5.72 o
  -8   1   2       32.66       28.63      6.21 o
  -7   1   2      160.22      137.51      6.07 o
  -6   1   2      959.28     1062.25      9.38 o
  -5   1   2     1785.38     1873.30     37.24 o
  -4   1   2       72.31       68.69      7.30 o
  -3   1   2     1129.99     1491.74     13.87 o
  -2   1   2     5060.64     4953.60    222.67 o
  -1   1   2     4235.19     4618.01     50.19 o
   0   1   2     3362.51     3096.05     42.63 o
   1   1   2    21344.99    18834.32     86.19 o
   3   1   2     2528.93     2568.97     26.50 o
   4   1   2      691.02      740.35     14.45 o
   5   1   2     3290.83     3487.81     25.69 o
   6   1   2      175.01      199.82      9.21 o
   7   1   2        9.41       14.96      5.42 o
   8   1   2        2.19        4.03      5.00 o
   9   1   2       97.66       95.15      6.49 o
  10   1   2      190.30      173.92      7.08 o
  11   1   2      790.42      818.16      8.70 o
  12   1   2      158.85      174.53      6.96 o
  13   1   2        0.03       -0.21      5.42 o
  14   1   2       16.95       14.42      6.44 o
 -15   2   2        2.22       -5.28      6.57 o
 -14   2   2        0.37        4.86      6.21 o
 -13   2   2        5.82        3.69      6.08 o
 -12   2   2        6.28        8.63      5.21 o
 -11   2   2       19.03       25.84      5.31 o
 -10   2   2      364.83      363.84      7.58 o
  -9   2   2       13.15       16.82      5.14 o
  -8   2   2       24.80       28.30      8.65 o
  -7   2   2      983.35      937.84     19.21 o
  -6   2   2     1056.72     1163.93      8.97 o
  -5   2   2       51.87       47.95      6.69 o
  -4   2   2       55.75       37.84      7.73 o
  -3   2   2     4055.75     4150.28     56.57 o
  -2   2   2      178.39      180.51     10.51 o
  -1   2   2     2237.79     2277.12     83.74 o
   1   2   2      583.18      540.16     26.45 o
   2   2   2     7677.86     8516.77     55.61 o
   3   2   2       44.73        7.35      9.42 o
   4   2   2      163.97      103.09     11.56 o
   6   2   2     1124.86     1248.02     16.80 o
   7   2   2       37.19       35.99      8.05 o
   8   2   2      149.27      151.28      7.94 o
   9   2   2      330.80      360.70     27.77 o
  10   2   2      258.90      284.88      8.37 o
  11   2   2       79.56       80.11     13.74 o
  12   2   2        3.25        9.10      5.24 o
  13   2   2       16.86        8.40      5.48 o
  14   2   2        3.87        9.33      5.43 o
 -15   3   2       12.81        9.10      5.65 o
 -14   3   2       51.71       52.45      5.83 o
 -13   3   2        0.31        9.81      5.08 o
 -12   3   2       16.42        8.45      5.88 o
 -11   3   2        6.77       12.44      7.16 o
 -10   3   2       14.26       23.63      6.14 o
  -9   3   2     1166.55     1100.43      9.54 o
  -8   3   2       30.05       27.41      4.51 o
  -7   3   2      514.23      561.26      6.95 o
  -6   3   2      133.11      131.03      5.64 o
  -5   3   2      260.90      283.93     10.39 o
  -4   3   2     3161.47     3267.55     82.37 o
  -3   3   2      935.96      936.31     18.00 o
  -2   3   2    20274.34    22412.69    523.64 o
  -1   3   2    15171.46    14992.48    794.56 o
   0   3   2    17442.03    13735.49    613.66 o
   1   3   2    33848.77    30404.59   1898.18 o
   2   3   2     6504.73     6408.68    357.04 o
   3   3   2      434.93      457.16     12.14 o
   4   3   2      669.26      761.69     16.06 o
   5   3   2      463.47      645.17     14.80 o
   6   3   2       14.74        9.98      9.67 o
   7   3   2      246.27      231.46      9.14 o
   8   3   2      491.80      450.97     10.44 o
   9   3   2      311.15      297.14      7.84 o
  10   3   2      346.50      357.44     16.70 o
  11   3   2       11.43        6.47      4.88 o
  12   3   2        4.22        8.36      5.27 o
  13   3   2        0.90        0.74      5.92 o
  14   3   2        0.04        9.35      6.43 o
 -14   4   2        6.75        5.59      5.29 o
 -13   4   2       14.78       13.80      5.24 o
 -12   4   2        1.10        8.50      6.03 o
 -11   4   2        1.75       -2.38      4.80 o
 -10   4   2      104.95      116.05      5.86 o
  -9   4   2        3.16        2.25      4.66 o
  -8   4   2      625.89      682.05      8.06 o
  -7   4   2       15.89       27.05      5.05 o
  -6   4   2      686.28      861.58     12.48 o
  -5   4   2      214.82      268.50      7.79 o
  -4   4   2        6.30        5.98      5.56 o
  -3   4   2      614.57      599.78     32.97 o
  -2   4   2     2271.10     2112.29    110.05 o
  -1   4   2     3888.97     3480.42    232.13 o
   0   4   2     2607.85     1956.79     95.90 o
   1   4   2     1907.97     2276.71    140.85 o
   3   4   2     1930.03     1786.98     81.93 o
   4   4   2       66.44      107.62      7.02 o
   6   4   2        0.20        5.52      6.68 o
   7   4   2        6.65       30.16     10.33 o
   8   4   2       69.46       62.18      8.15 o
   9   4   2      420.39      455.61     12.30 o
  10   4   2       35.48       43.99      9.82 o
  11   4   2       17.28       18.60      6.04 o
  12   4   2       10.89       13.50     11.30 o
  13   4   2        0.29        4.61      6.17 o
  14   4   2        7.37        2.28      9.16 o
 -14   5   2        0.10        9.62      9.51 o
 -13   5   2       34.45       26.68     13.97 o
 -12   5   2        2.73       -4.21      7.23 o
 -11   5   2       89.33       94.61      7.01 o
 -10   5   2       42.67       41.35      6.06 o
  -9   5   2     1669.61     1651.10     80.08 o
  -8   5   2       10.78       10.73      4.74 o
  -7   5   2       39.67       53.44      6.67 o
  -6   5   2      363.70      383.90     13.71 o
  -5   5   2     2633.80     2837.85     27.63 o
  -4   5   2      208.42      170.70      7.74 o
  -3   5   2      272.66      292.60     10.52 o
  -2   5   2      114.82      112.40     12.33 o
  -1   5   2      963.20      830.44     29.13 o
   0   5   2       78.65       88.78      7.32 o
   1   5   2      195.56      239.51     12.07 o
   2   5   2     3883.81     3881.32    325.55 o
   3   5   2       95.31       91.81      6.35 o
   4   5   2      478.14      578.68     21.85 o
   5   5   2        6.63       13.68      5.79 o
   6   5   2      101.64      104.53     10.69 o
   7   5   2      119.65      139.02     11.21 o
   8   5   2      256.60      296.34      9.60 o
   9   5   2       25.23       28.33      7.49 o
  10   5   2       58.64       65.06     10.33 o
  11   5   2        4.67        5.64      5.29 o
  12   5   2        9.85        4.20      5.18 o
  13   5   2        0.01       -3.13      5.54 o
  14   5   2        3.59        4.32      8.15 o
 -14   6   2        0.09        1.30      5.57 o
 -13   6   2       46.58       47.14      6.58 o
 -12   6   2        4.88        7.70      5.03 o
 -11   6   2        3.23        4.97      4.79 o
 -10   6   2       67.35       58.61      5.97 o
  -9   6   2       76.31       95.28      8.01 o
  -8   6   2       39.70       41.87      5.33 o
  -7   6   2       62.46       61.10      5.68 o
  -6   6   2       97.72       91.05      9.82 o
  -5   6   2      225.29      197.96      6.88 o
  -4   6   2       70.21       61.79      5.44 o
  -3   6   2      616.19      661.97     32.17 o
  -2   6   2      259.02      209.28     15.33 o
  -1   6   2       69.65       76.40      6.26 o
   0   6   2      127.49      107.89      6.98 o
   1   6   2     1577.92     1114.27     64.60 o
   2   6   2      510.47      674.08     33.03 o
   3   6   2     5344.20     5633.96    476.77 o
   4   6   2     2210.69     2521.45    155.35 o
   5   6   2        5.65        5.86      5.67 o
   6   6   2      196.41      204.38     16.17 o
   7   6   2       10.64       14.87      7.35 o
   8   6   2      103.56      102.18      8.26 o
   9   6   2      111.14      123.69     11.04 o
  10   6   2        0.33       13.74     10.72 o
  11   6   2        6.06        8.36      5.18 o
  12   6   2        1.55        5.58      9.40 o
  13   6   2        1.67       -4.15      7.70 o
 -14   7   2        2.65        4.39      6.41 o
 -13   7   2       13.26       10.69      8.80 o
 -12   7   2        7.44       14.58      7.34 o
 -11   7   2        6.34        8.17      4.99 o
 -10   7   2        0.09       -0.04      4.95 o
  -9   7   2       67.72       71.11      7.14 o
  -8   7   2      494.51      527.37     31.60 o
  -7   7   2      271.01      258.81      7.73 o
  -6   7   2      201.77      204.81      7.13 o
  -5   7   2      197.77      200.14      5.60 o
  -4   7   2     1631.19     1617.08     94.99 o
  -3   7   2        0.01        3.22      6.79 o
  -2   7   2      225.59      263.15     23.18 o
  -1   7   2     1308.15     1356.92     60.42 o
   0   7   2        6.44       -0.47      5.71 o
   1   7   2     1965.96     1848.00     98.93 o
   2   7   2      151.06      144.59      8.56 o
   3   7   2      795.76      698.66     46.92 o
   4   7   2      303.19      313.35     17.36 o
   5   7   2       91.75       88.85      6.13 o
   6   7   2       91.32      116.34      6.11 o
   7   7   2       16.28       13.57      5.57 o
   8   7   2      220.96      197.95     15.20 o
   9   7   2        9.31       11.69      6.34 o
  10   7   2        0.15        9.07      7.24 o
  11   7   2        8.57        5.73      7.14 o
  12   7   2       17.52       30.39      6.46 o
  13   7   2       10.58       14.68      5.54 o
 -13   8   2        1.25        7.68      5.38 o
 -12   8   2       11.32       13.09      7.91 o
 -11   8   2        5.96        6.14      4.69 o
 -10   8   2        0.06        1.20      4.48 o
  -9   8   2       47.43       37.42      7.05 o
  -8   8   2        6.98        8.92      6.71 o
  -7   8   2     1139.33     1140.64     39.48 o
  -6   8   2        0.82       -2.28      5.62 o
  -5   8   2      250.21      237.66     15.42 o
  -4   8   2       77.64       91.03      7.14 o
  -3   8   2      369.51      400.66     36.42 o
  -2   8   2      135.93      139.55      8.63 o
  -1   8   2     1067.87      977.16     46.52 o
   0   8   2      525.51      582.19     26.88 o
   1   8   2       39.13       57.64      6.40 o
   2   8   2        4.69       15.49      4.49 o
   3   8   2       67.37       65.59      5.48 o
   4   8   2        1.36        2.21      5.41 o
   5   8   2      808.88      850.47     49.17 o
   6   8   2      477.37      481.48     24.39 o
   7   8   2      172.36      190.77      9.67 o
   8   8   2       46.99       60.98      8.98 o
   9   8   2       49.82       53.84     12.53 o
  10   8   2       64.43       75.94      7.92 o
  11   8   2        0.62        2.06      5.38 o
  12   8   2        0.02        5.57      4.57 o
  13   8   2       16.60        9.51      5.26 o
 -13   9   2        0.11       -2.92      5.84 o
 -12   9   2       14.46       20.79      8.00 o
 -11   9   2        9.46       14.13      4.60 o
 -10   9   2        0.76        6.63      3.99 o
  -9   9   2       25.90       23.43      5.71 o
  -8   9   2      328.54      324.14     13.78 o
  -7   9   2      330.06      326.29     13.88 o
  -6   9   2        3.59        8.93      5.08 o
  -5   9   2      313.02      255.44     16.70 o
  -4   9   2        8.05       22.50      4.82 o
  -3   9   2       36.46       30.88      7.11 o
  -2   9   2       56.75       37.33      6.97 o
  -1   9   2       53.93       69.51      5.76 o
   0   9   2      288.60      277.50     19.74 o
   1   9   2      428.93      395.22     25.60 o
   2   9   2      110.70      104.28      5.79 o
   3   9   2       14.90       11.79      5.37 o
   4   9   2        1.37        4.41      5.79 o
   5   9   2       37.44       31.46      5.62 o
   6   9   2       32.73       29.36      5.26 o
   7   9   2      119.51      113.94      6.04 o
   8   9   2        0.25        8.07      4.65 o
   9   9   2        7.33       12.04      5.57 o
  10   9   2        3.06        7.68      5.34 o
  11   9   2       24.30       15.69      8.10 o
  12   9   2       26.42       11.49      7.83 o
 -12  10   2        7.36        9.42      4.17 o
 -11  10   2        9.76        6.24      4.23 o
 -10  10   2       28.26       31.55      9.57 o
  -9  10   2        0.03        3.28      5.05 o
  -8  10   2      162.63      168.30     17.99 o
  -7  10   2       11.83       13.59      4.99 o
  -6  10   2       17.26       21.71      5.63 o
  -5  10   2       17.03       20.72      5.79 o
  -4  10   2      124.36      131.61     14.39 o
  -3  10   2       64.30       73.00      8.19 o
  -2  10   2       31.59       28.48      5.13 o
  -1  10   2      101.65      106.94      6.60 o
   0  10   2       89.87      100.76      6.74 o
   1  10   2        0.06       -1.19      4.94 o
   2  10   2      154.32      151.73     11.99 o
   3  10   2      235.43      241.33     27.74 o
   4  10   2       18.53       22.73      5.73 o
   5  10   2        0.74        5.36      5.73 o
   6  10   2       52.80       50.04      4.78 o
   7  10   2      176.01      183.63     17.96 o
   8  10   2      125.80      142.14     13.34 o
   9  10   2       10.51        9.37      6.16 o
  10  10   2       12.81       11.60     10.81 o
  11  10   2       22.91       30.26     12.99 o
  12  10   2        0.09        0.31      5.22 o
 -12  11   2        9.22       10.49      4.47 o
 -11  11   2        0.55        2.61      5.06 o
 -10  11   2       41.96       48.25     11.26 o
  -9  11   2       21.61       19.54      5.41 o
  -8  11   2       16.48       13.77      4.50 o
  -7  11   2        6.05        6.48      4.44 o
  -6  11   2      103.73       87.25     10.76 o
  -5  11   2      183.27      208.02     25.53 o
  -4  11   2       62.80       82.38      7.14 o
  -3  11   2       28.18       38.03     10.04 o
  -2  11   2       11.86       13.81      6.04 o
  -1  11   2       14.38       21.31      5.15 o
   0  11   2      118.82      121.68      8.03 o
   1  11   2        1.24       13.08      5.37 o
   2  11   2      365.02      370.83     25.76 o
   3  11   2        2.75       -0.27      5.08 o
   4  11   2      118.56      133.39     11.63 o
   5  11   2       44.84       54.33      6.05 o
   6  11   2        8.22       13.91      4.87 o
   7  11   2      245.27      240.13     23.53 o
   8  11   2        1.15        1.49      5.21 o
   9  11   2        0.18       -5.85     14.43 o
  10  11   2        6.33        9.83      5.73 o
  11  11   2       26.93       24.62      6.23 o
 -11  12   2        0.64        7.20      4.59 o
 -10  12   2        0.02       -2.88      5.21 o
  -9  12   2       27.46       32.92      5.75 o
  -8  12   2       11.16        9.33      4.75 o
  -7  12   2       22.97       18.73      6.43 o
  -6  12   2        5.02       11.45      4.87 o
  -5  12   2        0.15        5.48      4.31 o
  -4  12   2       61.65       62.46     11.91 o
  -3  12   2        9.13        2.74      6.47 o
  -2  12   2        2.81        2.69      5.77 o
  -1  12   2       90.30       99.50      6.14 o
   0  12   2       44.54       37.78      4.57 o
   1  12   2        4.53        0.31      4.46 o
   2  12   2       67.20       70.65      6.10 o
   3  12   2       10.29       10.97      5.75 o
   4  12   2      192.00      191.80     15.23 o
   5  12   2       79.93       78.19      4.88 o
   6  12   2       21.35       18.28      5.15 o
   7  12   2       54.88       45.22      5.14 o
   8  12   2       62.82       59.80      5.86 o
   9  12   2       18.02       17.84      7.63 o
  10  12   2        0.62        2.31      8.26 o
 -10  13   2        0.59       -6.81      6.81 o
  -9  13   2        8.07        6.46      7.01 o
  -8  13   2        3.55        6.66      5.09 o
  -7  13   2       11.23        8.06      6.43 o
  -6  13   2       10.08       20.75      6.35 o
  -5  13   2        0.03        8.21      4.97 o
  -4  13   2        1.83        7.56      6.25 o
  -3  13   2        4.94        2.96      5.45 o
  -2  13   2        0.53       -5.99      6.44 o
  -1  13   2        0.48        3.78      4.95 o
   0  13   2       24.55       22.37      4.71 o
   1  13   2       37.77       49.99      5.22 o
   2  13   2      125.30      132.58     10.48 o
   3  13   2      264.90      263.66     26.42 o
   4  13   2        6.81       12.36      5.54 o
   5  13   2       40.83       38.37      6.28 o
   6  13   2        5.61        1.80      6.39 o
   7  13   2        0.68       13.22      7.68 o
   8  13   2       25.72       27.04      5.37 o
   9  13   2        0.00       -2.27      4.72 o
  10  13   2        6.19       10.97      5.91 o
 -10  14   2        0.17        1.99      8.30 o
  -9  14   2        0.04        7.96      6.66 o
  -8  14   2       10.65       13.13      6.62 o
  -7  14   2        4.25        8.06      4.99 o
  -6  14   2        2.48        6.38      6.39 o
  -5  14   2        3.39        7.38      5.25 o
  -4  14   2        9.89        9.14      4.71 o
  -3  14   2        2.65       10.46      6.23 o
  -2  14   2        7.82        5.63      5.48 o
  -1  14   2       32.46       31.93      6.44 o
   0  14   2       26.79       31.62      4.66 o
   1  14   2       23.93       26.84      5.11 o
   2  14   2       18.11       19.37      5.66 o
   3  14   2        6.34        9.42      5.65 o
   4  14   2       12.83        8.08      4.88 o
   5  14   2        5.36       10.84      5.82 o
   6  14   2       10.30       13.98      5.25 o
   7  14   2        1.67        7.18      5.72 o
   8  14   2       38.78       42.56      7.06 o
   9  14   2        8.34       14.74      6.12 o
  -8  15   2        0.79        7.10      5.33 o
  -7  15   2        0.03        6.27      6.78 o
  -6  15   2        0.69        0.00      4.90 o
  -5  15   2        2.10        4.31      5.82 o
  -4  15   2        0.07        7.02      4.89 o
  -3  15   2       15.30       20.03      5.73 o
  -2  15   2       89.23       83.25      8.08 o
  -1  15   2       24.68       23.45      6.44 o
   0  15   2       20.38       27.37      5.62 o
   1  15   2        1.01        3.40      5.06 o
   2  15   2       17.84       18.55      5.72 o
   3  15   2        0.76        5.82      5.11 o
   4  15   2        0.34       -3.15      6.79 o
   5  15   2       19.75       17.73      5.25 o
   6  15   2        3.99        4.66      5.83 o
   7  15   2       10.33        6.95      5.44 o
   8  15   2        0.66        8.93      6.07 o
  -7  16   2        0.37        5.54      5.33 o
  -6  16   2        2.48        3.49      5.79 o
  -5  16   2        0.88        7.02      6.72 o
  -4  16   2       10.48        8.38      5.17 o
  -3  16   2        6.28       13.90      5.67 o
  -2  16   2       13.99       26.08      6.45 o
  -1  16   2       53.47       56.08      6.05 o
   0  16   2        7.95       14.60      4.63 o
   1  16   2        0.85        3.93      4.72 o
   2  16   2       51.10       50.09      7.10 o
   3  16   2        8.44       15.65      6.67 o
   4  16   2       25.75       35.53      8.19 o
   5  16   2        0.28        2.75      5.98 o
   6  16   2        0.90        1.76      5.48 o
  -5  17   2        4.03        4.00      5.26 o
  -4  17   2       14.40       27.55      6.92 o
  -3  17   2       10.44       11.49      7.05 o
  -2  17   2       20.46       21.49      6.94 o
  -1  17   2        1.37       -5.91      6.08 o
   0  17   2        0.36        3.86      6.10 o
   1  17   2       39.59       35.90      5.78 o
   2  17   2        3.68        3.66      6.22 o
   3  17   2        3.36       12.07      5.98 o
   4  17   2        3.58        5.57      7.04 o
   5  17   2        1.26        5.53      5.47 o
  -3  18   2        8.80        7.00      6.12 o
  -2  18   2        2.00        2.11      7.09 o
  -1  18   2        0.37        4.35      6.81 o
   0  18   2        6.93        6.48      6.33 o
   1  18   2        2.70       -0.27      7.24 o
   2  18   2        4.13        1.70      6.03 o
 -15   1   3        1.54        7.50      6.40 o
 -14   1   3       11.34        1.43      6.45 o
 -13   1   3        2.61        9.88      5.09 o
 -12   1   3      217.14      221.53     15.78 o
 -11   1   3      337.87      366.45      7.07 o
 -10   1   3        3.33        0.70      6.00 o
  -9   1   3       23.60       32.35      6.03 o
  -8   1   3      197.20      224.16      7.13 o
  -7   1   3     1035.73      977.90      7.84 o
  -6   1   3      124.66      154.63      5.97 o
  -5   1   3     4506.55     4542.96     46.48 o
  -4   1   3      149.07      213.07      6.55 o
  -3   1   3     1309.62     1569.56     11.94 o
  -2   1   3      311.34      310.16      8.87 o
  -1   1   3    23053.66    22606.55    464.60 o
   0   1   3        0.38        8.99      8.41 o
   1   1   3       37.71       24.46     12.79 o
   5   1   3      116.37       80.67      8.54 o
   6   1   3      165.57      192.23      9.17 o
   7   1   3       55.62       33.92     11.04 o
   8   1   3       52.48       48.47      5.19 o
  10   1   3        8.72       10.38      5.88 o
  11   1   3       19.06       18.26      7.04 o
  12   1   3       88.32      100.92      7.43 o
  13   1   3       10.53       14.30      5.55 o
  14   1   3        1.03        3.59      5.87 o
 -15   2   3        2.29        4.04     11.67 o
 -14   2   3        0.44       -1.13      6.30 o
 -13   2   3       59.75       48.98      5.60 o
 -12   2   3       84.53       78.18      5.67 o
 -11   2   3       30.21       34.97      7.49 o
 -10   2   3       13.73        2.49      5.48 o
  -9   2   3      448.82      470.78      7.38 o
  -8   2   3      332.05      346.41      5.78 o
  -7   2   3     1868.73     2025.81     45.71 o
  -6   2   3        8.67        6.87      5.27 o
  -5   2   3      141.88      150.76      5.76 o
  -4   2   3      874.56      845.47     12.89 o
  -2   2   3     1648.20     1426.70     17.90 o
  -1   2   3      684.10      711.84     23.39 o
   1   2   3      606.27      673.73     47.79 o
   2   2   3     1232.57     1276.03     77.17 o
   3   2   3      278.04      300.88     12.02 o
   4   2   3     3274.82     3406.22     27.73 o
   5   2   3      582.05      599.37     14.48 o
   6   2   3        8.43        7.63     10.86 o
   7   2   3        6.15        3.80      7.21 o
   8   2   3        0.42       10.09      7.03 o
   9   2   3        4.48        8.63      4.93 o
  10   2   3       92.27       84.36      5.49 o
  11   2   3        2.66        4.52      5.04 o
  12   2   3        5.08        7.98      6.75 o
  13   2   3       26.33       23.46      7.74 o
  14   2   3        0.04       -2.10      6.36 o
 -15   3   3       14.19        5.43     11.34 o
 -14   3   3       15.01       30.23     13.83 o
 -13   3   3        1.01        9.45     11.34 o
 -12   3   3        7.00        9.70      4.90 o
 -11   3   3      162.92      163.75      6.59 o
 -10   3   3        0.00       -0.85      7.08 o
  -9   3   3      223.16      211.20     10.41 o
  -8   3   3      144.43      165.18     10.29 o
  -7   3   3       21.57       29.11      6.35 o
  -6   3   3        2.17        4.93      4.71 o
  -5   3   3       21.37       16.69      5.60 o
  -4   3   3       74.45       98.09      6.04 o
  -3   3   3      954.62     1015.92     12.30 o
  -2   3   3    11491.46    11145.37    490.63 o
  -1   3   3     5348.57     4823.73    178.11 o
   0   3   3    13184.31    11396.98    650.62 o
   1   3   3    10661.23     9728.25    671.54 o
   2   3   3     3391.07     3489.05    355.50 o
   3   3   3        0.17        5.56      6.23 o
   5   3   3        0.57       -4.22     10.05 o
   6   3   3      196.53      254.45     12.30 o
   7   3   3       93.70       94.09     10.62 o
   8   3   3      165.01      146.22      8.47 o
   9   3   3        3.70       -2.11      6.71 o
  10   3   3      112.44      116.77      7.57 o
  11   3   3        1.97        1.87      7.05 o
  12   3   3        4.62       11.21      6.94 o
  13   3   3        1.03       -1.29      7.62 o
  14   3   3        0.69       -0.42      6.56 o
 -15   4   3       17.23       15.19      6.52 o
 -14   4   3        0.26       -0.66      6.91 o
 -13   4   3        8.78       13.17      5.28 o
 -12   4   3       36.25       34.16      9.10 o
 -11   4   3       19.40       30.55      5.88 o
 -10   4   3        2.69        0.05      4.59 o
  -9   4   3        2.35        4.81      4.14 o
  -8   4   3        0.32        6.67      5.58 o
  -7   4   3        1.38        6.95      5.40 o
  -6   4   3     1226.71     1254.02     35.35 o
  -5   4   3      442.66      442.14     13.32 o
  -4   4   3      320.00      367.66     16.41 o
  -3   4   3     2080.81     2270.91     45.38 o
  -2   4   3     1629.14     1433.49    112.64 o
  -1   4   3     5327.89     4887.61    273.76 o
   0   4   3     5807.22     5822.88    315.14 o
   1   4   3       14.34       33.24      7.68 o
   2   4   3     4779.66     4467.36    300.39 o
   3   4   3     2516.52     2678.40    144.41 o
   4   4   3      174.72      169.99     15.68 o
   5   4   3      119.49      130.44      8.01 o
   6   4   3      169.21      176.59      9.03 o
   7   4   3      119.80      145.24      8.89 o
   8   4   3      209.12      238.21     11.35 o
   9   4   3       10.82       21.16      9.98 o
  10   4   3       48.47       46.08      5.90 o
  11   4   3       54.40       71.72      6.21 o
  12   4   3        0.26       -4.26      5.96 o
  13   4   3        9.94       13.17      6.56 o
 -14   5   3        1.54        6.51      5.54 o
 -13   5   3        3.26        7.50      5.13 o
 -12   5   3       63.89       44.56     13.60 o
 -11   5   3       73.16       67.04      5.18 o
 -10   5   3       17.25        8.52      4.57 o
  -9   5   3      694.01      678.21     24.15 o
  -8   5   3      681.24      669.21     10.21 o
  -7   5   3      186.51      195.67     12.15 o
  -6   5   3        3.76        8.44      6.68 o
  -5   5   3      956.78     1034.63     11.17 o
  -4   5   3        7.47       17.02      9.70 o
  -3   5   3     1431.84     1383.54     85.98 o
  -2   5   3      400.50      342.89     19.90 o
  -1   5   3     1601.94     1437.65     77.12 o
   0   5   3      136.38      154.70      7.89 o
   1   5   3       63.41       92.24      7.03 o
   2   5   3      803.88      590.30     30.81 o
   3   5   3      240.70      318.09     22.03 o
   4   5   3        0.75        5.43      5.69 o
   6   5   3      443.62      430.79     10.86 o
   7   5   3        3.53        1.83     10.19 o
   8   5   3       11.76       13.53     10.40 o
   9   5   3       24.54       28.08      7.17 o
  10   5   3      101.65       95.96      8.12 o
  11   5   3        1.74        7.25      7.47 o
  12   5   3       14.38       16.72      5.27 o
  13   5   3       25.93       29.14      9.68 o
 -14   6   3       13.13       17.03      5.47 o
 -13   6   3        5.52       12.32      7.63 o
 -12   6   3        0.39       -1.52      8.26 o
 -11   6   3       53.59       49.63      5.33 o
 -10   6   3        0.06        2.17      4.56 o
  -9   6   3      188.29      183.95     11.67 o
  -8   6   3      190.54      178.90      8.49 o
  -7   6   3       10.18       12.94      5.48 o
  -6   6   3       42.07       42.19      8.72 o
  -5   6   3      133.75      152.25      7.41 o
  -4   6   3      613.62      591.89     25.92 o
  -3   6   3      643.75      672.04     45.48 o
  -2   6   3      631.95      642.91     49.95 o
  -1   6   3      507.31      579.23     19.57 o
   0   6   3      536.99      414.65     25.51 o
   1   6   3      323.86      354.96     17.53 o
   2   6   3      511.94      554.82     28.85 o
   3   6   3      956.07      774.24     43.94 o
   4   6   3     1272.62     1250.72     71.36 o
   5   6   3       37.75       33.93      5.20 o
   6   6   3       57.36       46.25      5.89 o
   7   6   3       86.72       81.14      8.12 o
   8   6   3       12.03        7.14      7.28 o
   9   6   3       71.77       78.21     11.11 o
  10   6   3        0.01       -7.80      7.80 o
  11   6   3        7.85        2.96      5.91 o
  12   6   3        5.60        7.51      6.20 o
  13   6   3        2.17       -0.45     10.93 o
 -14   7   3        1.26        2.13     13.78 o
 -13   7   3        6.89        9.68      5.48 o
 -12   7   3        3.47       10.93      5.97 o
 -11   7   3       11.10       14.53      4.28 o
 -10   7   3       41.78       48.13      6.49 o
  -9   7   3       24.51       18.32      5.34 o
  -8   7   3        2.24        6.93      4.66 o
  -7   7   3        3.61        9.22      5.23 o
  -6   7   3       86.91       64.69      6.79 o
  -5   7   3      512.80      619.78     34.09 o
  -4   7   3        8.08        4.74      5.82 o
  -3   7   3      638.06      591.93     46.49 o
  -2   7   3      646.88      581.23     51.56 o
  -1   7   3      159.47      149.20      6.96 o
   0   7   3      247.09      213.05     13.70 o
   1   7   3     3229.95     2726.17    134.97 o
   2   7   3      137.14      107.50      6.05 o
   3   7   3     2193.21     2217.63    194.26 o
   4   7   3      478.94      486.79     37.01 o
   5   7   3      253.13      253.74     20.28 o
   6   7   3       62.60       70.72      9.78 o
   7   7   3       25.87       27.82      7.95 o
   8   7   3       16.26       15.58     11.97 o
   9   7   3       38.99       42.98      8.96 o
  10   7   3        5.14        1.87      8.00 o
  11   7   3        3.86       19.67      7.48 o
  12   7   3        4.52        3.00      6.50 o
  13   7   3       12.37       15.72      4.71 o
 -13   8   3        0.02        8.93      6.34 o
 -12   8   3        7.35       11.66      4.65 o
 -11   8   3        0.49       -0.58      5.89 o
 -10   8   3       19.12       14.62      5.87 o
  -9   8   3       14.71       16.50      4.70 o
  -8   8   3      525.40      576.39     25.94 o
  -7   8   3     1036.70     1096.09     71.28 o
  -6   8   3      470.42      498.74     28.72 o
  -5   8   3       52.77       54.97      5.85 o
  -4   8   3       14.55       16.41      4.92 o
  -3   8   3      385.72      371.55     25.08 o
  -2   8   3       90.36      110.85      9.19 o
  -1   8   3      138.73      109.19      5.98 o
   0   8   3      162.34      181.90     10.99 o
   1   8   3        0.02        0.18      4.79 o
   2   8   3      370.15      400.76     18.77 o
   3   8   3       39.64       52.45      6.28 o
   4   8   3       17.86       10.32      6.12 o
   5   8   3      325.84      308.29     27.79 o
   6   8   3       61.12       51.75      5.79 o
   7   8   3        5.44       15.28      8.40 o
   8   8   3       49.24       46.38      7.70 o
   9   8   3       22.54       25.74      6.20 o
  10   8   3       12.73       20.50      6.24 o
  11   8   3        0.03        5.45      6.91 o
  12   8   3        0.93        5.27      5.66 o
 -13   9   3        0.15        7.70      7.90 o
 -12   9   3        0.66       -1.21      4.44 o
 -11   9   3        0.31       -2.43      4.77 o
 -10   9   3       69.48       67.49      5.50 o
  -9   9   3       61.35       59.71      4.33 o
  -8   9   3        4.98        3.96      5.77 o
  -7   9   3        0.04        6.79      6.48 o
  -6   9   3      558.68      551.79     39.06 o
  -5   9   3      217.80      212.97     14.61 o
  -4   9   3        2.46        4.14      5.34 o
  -3   9   3       48.48       62.22      7.90 o
  -2   9   3       40.39       45.17      6.48 o
  -1   9   3        4.33        8.79      6.16 o
   0   9   3       56.67       48.71      6.29 o
   1   9   3      147.04      163.84     11.74 o
   2   9   3        3.89        3.72      5.27 o
   3   9   3      400.87      431.79     26.27 o
   4   9   3       34.37       32.85      5.67 o
   5   9   3      471.93      427.11     34.56 o
   6   9   3       61.17       54.74      8.92 o
   7   9   3      945.96      926.51     47.01 o
   8   9   3       81.02       97.10      7.81 o
   9   9   3       73.04       79.17     15.85 o
  10   9   3       15.73        9.70      7.71 o
  11   9   3        1.54        9.19      5.57 o
  12   9   3        9.74       12.41      6.48 o
 -13  10   3        1.65        5.48      4.84 o
 -12  10   3        6.89        1.86      4.72 o
 -11  10   3        0.01        0.54      4.82 o
 -10  10   3        0.11        3.40      4.07 o
  -9  10   3        2.46       10.23      4.87 o
  -8  10   3       74.89       80.78      5.39 o
  -7  10   3      516.05      544.17     45.51 o
  -6  10   3      461.06      458.01     37.24 o
  -5  10   3      144.41      181.81     15.91 o
  -4  10   3       74.27       51.18      8.08 o
  -3  10   3       62.19       56.07      7.42 o
  -2  10   3        0.27       16.41      7.31 o
  -1  10   3      116.37      117.92      6.70 o
   0  10   3        8.63       11.87      5.17 o
   1  10   3        4.27        6.05      4.17 o
   2  10   3        1.16        2.88      4.90 o
   3  10   3      105.93      128.26      7.27 o
   4  10   3        3.36        8.03      5.80 o
   5  10   3       23.22       24.41      5.67 o
   6  10   3       49.13       47.49      4.72 o
   7  10   3        0.22        8.73      6.91 o
   8  10   3        2.81        2.87      6.08 o
   9  10   3        0.65        7.74      5.60 o
  10  10   3       25.32       15.82      5.67 o
  11  10   3       13.01        6.24      6.85 o
 -12  11   3        4.87        8.46      4.87 o
 -11  11   3        2.44       10.81      5.55 o
 -10  11   3        8.51        7.15      4.43 o
  -9  11   3       25.16       24.69      4.84 o
  -8  11   3       29.77       29.80      8.83 o
  -7  11   3       93.15       76.98      6.73 o
  -6  11   3      395.62      403.40     26.41 o
  -5  11   3     1063.19     1096.75     83.98 o
  -4  11   3      111.95      105.51      8.78 o
  -3  11   3       55.05       65.34      6.27 o
  -2  11   3       56.23       59.36      7.35 o
  -1  11   3       31.96       32.28      6.35 o
   0  11   3        4.57        5.40      5.02 o
   1  11   3       65.76       79.00      5.45 o
   2  11   3       80.17       72.21      7.65 o
   3  11   3        2.51        8.51      6.04 o
   4  11   3       15.20       14.75      5.75 o
   5  11   3       89.81       98.12      6.14 o
   6  11   3       26.65       23.03      4.67 o
   7  11   3        0.01       -1.94      4.99 o
   8  11   3        5.25       18.32      7.89 o
   9  11   3        0.86       -2.62      5.51 o
  10  11   3       12.31       19.24      8.34 o
  11  11   3        4.29        5.34     10.44 o
 -11  12   3        1.22        1.47      4.10 o
 -10  12   3        4.12        3.90      4.22 o
  -9  12   3       17.44       16.29      5.61 o
  -8  12   3        0.39        6.20      4.70 o
  -7  12   3       22.12       23.76      6.14 o
  -6  12   3      265.44      257.86     22.12 o
  -5  12   3       27.61       26.02      5.07 o
  -4  12   3      211.10      212.23     27.07 o
  -3  12   3        1.26        8.11      5.67 o
  -2  12   3        8.59        9.08      5.95 o
  -1  12   3       33.07       32.71      6.27 o
   0  12   3       14.07       22.22      5.48 o
   1  12   3       59.22       76.96      8.99 o
   2  12   3       42.92       53.39      5.37 o
   3  12   3      104.76      104.65      7.09 o
   4  12   3       43.16       39.51      6.71 o
   5  12   3        3.64        6.71      5.44 o
   6  12   3       61.38       67.67      8.94 o
   7  12   3       47.34       41.41      6.81 o
   8  12   3        1.62        4.36      6.52 o
   9  12   3       31.79       28.94     12.72 o
  10  12   3        1.49        0.96      7.09 o
 -11  13   3        5.84       10.21      7.26 o
 -10  13   3        7.47        7.77      5.32 o
  -9  13   3       10.05       11.85      5.26 o
  -8  13   3        5.41       -0.53      5.65 o
  -7  13   3       19.44       17.64      5.56 o
  -6  13   3        0.01        5.69      5.67 o
  -5  13   3      197.62      197.83     31.18 o
  -4  13   3       86.48       80.65      8.36 o
  -3  13   3       20.87       18.02      4.52 o
  -2  13   3        4.86        9.16      4.79 o
  -1  13   3       57.22       81.17     11.44 o
   0  13   3       30.33       28.85      5.08 o
   1  13   3        1.29        9.79      5.46 o
   2  13   3       31.30       21.59      6.53 o
   3  13   3        2.21        2.40      5.51 o
   4  13   3       41.15       38.33      8.10 o
   5  13   3        6.29        3.09      5.84 o
   6  13   3        7.57       11.50      5.72 o
   7  13   3        1.63        1.46      5.05 o
   8  13   3        0.50       10.15      8.43 o
   9  13   3        3.25       11.39      6.98 o
 -10  14   3       22.09       11.97      4.96 o
  -9  14   3        3.08       10.27      6.76 o
  -8  14   3       15.90       25.41      5.66 o
  -7  14   3        3.04        8.25      7.10 o
  -6  14   3       21.31       22.40      5.90 o
  -5  14   3       39.81       33.01      6.11 o
  -4  14   3        0.93        1.81      5.60 o
  -3  14   3        3.73       13.44      5.05 o
  -2  14   3       14.18       17.00      4.98 o
  -1  14   3        3.03       -2.43      4.88 o
   0  14   3        0.25        4.07      4.25 o
   1  14   3        0.01        1.80      4.34 o
   2  14   3      109.19      102.06      6.32 o
   3  14   3        2.19        7.21      4.70 o
   4  14   3        2.36        6.92      5.60 o
   5  14   3       25.44       31.78      6.58 o
   6  14   3        0.00        7.92      5.98 o
   7  14   3        0.19        2.14      5.25 o
   8  14   3        0.19        3.88      5.35 o
  -9  15   3       30.29       21.41      9.31 o
  -8  15   3        5.53        1.12      5.17 o
  -7  15   3        5.37        6.77      6.68 o
  -6  15   3        2.02        6.88      5.27 o
  -5  15   3        1.91       10.71      5.69 o
  -4  15   3      109.09      109.10     14.29 o
  -3  15   3        0.01        2.52      6.51 o
  -2  15   3        5.17        7.81      6.52 o
  -1  15   3        0.01        6.73      5.57 o
   0  15   3       12.82       18.92      5.04 o
   1  15   3        9.01        7.57      4.50 o
   2  15   3        0.07        0.72      5.56 o
   3  15   3       33.48       38.15      6.81 o
   4  15   3        0.11       -0.59      5.32 o
   5  15   3        6.35        7.81      5.12 o
   6  15   3        0.98       11.81      5.95 o
   7  15   3       15.46       16.98      7.24 o
  -7  16   3        2.39        9.65      5.21 o
  -6  16   3        0.10        3.07      5.19 o
  -5  16   3        8.98        9.55      6.83 o
  -4  16   3       10.89       20.72      6.65 o
  -3  16   3       68.13       82.41      8.41 o
  -2  16   3        8.66        7.20      5.69 o
  -1  16   3        1.17        6.12      6.57 o
   0  16   3        0.02        3.41      5.03 o
   1  16   3        0.06        1.00      5.72 o
   2  16   3       18.19       23.52      6.64 o
   3  16   3       10.22        5.50      6.75 o
   4  16   3        3.58        5.28      6.16 o
   5  16   3        0.05        0.94      6.13 o
   6  16   3        4.91        5.02      5.70 o
  -5  17   3       18.07       17.78      5.96 o
  -4  17   3       17.82        8.77      5.27 o
  -3  17   3       20.75       28.17      7.00 o
  -2  17   3        0.60       -1.97      5.63 o
  -1  17   3       10.99        4.02      5.65 o
   0  17   3        1.27        0.25      6.50 o
   1  17   3        1.82        5.15      7.04 o
   2  17   3       14.52       12.97      6.76 o
   3  17   3        3.28        4.73      7.00 o
   4  17   3        4.37       10.29      7.09 o
  -2  18   3       19.47       12.92      6.07 o
  -1  18   3        0.00        0.45      5.27 o
   0  18   3        0.11        0.32      5.95 o
   1  18   3       10.90        9.50      6.86 o
 -15   0   4        5.43        9.14      7.98 o
 -14   0   4       10.22        8.08      7.52 o
 -13   0   4       30.94       31.81     10.47 o
 -12   0   4        5.61       -9.74      9.74 o
 -11   0   4     1225.03     1233.92     15.96 o
 -10   0   4      483.40      396.20     10.47 o
  -9   0   4       12.41       13.22     10.02 o
  -8   0   4      466.45      403.87     12.90 o
  -7   0   4     1289.58     1389.65     64.02 o
  -6   0   4        0.41       16.50      6.20 o
  -5   0   4      476.36      509.60     11.63 o
  -4   0   4      909.32     1178.05     13.08 o
  -3   0   4     7061.51     8184.86    129.16 o
  -2   0   4    15052.54    15723.34    115.22 o
  -1   0   4     8337.24     8568.67    535.59 o
   0   0   4     1067.86      990.10     17.85 o
   1   0   4     1914.65     1587.63     29.10 o
   7   0   4       55.78       55.89     10.79 o
   8   0   4        0.36        5.24      6.75 o
   9   0   4      505.85      508.40     10.30 o
  10   0   4      159.07      134.52     10.90 o
  11   0   4       69.11       86.78      8.12 o
  12   0   4      181.65      178.07     11.14 o
  13   0   4       92.05       89.38      8.47 o
  14   0   4       17.30       18.24     11.46 o
 -15   1   4        3.80        7.35      6.47 o
 -14   1   4       13.79       14.86      6.32 o
 -13   1   4       13.38       16.27      5.55 o
 -12   1   4       16.37       26.30      8.77 o
 -11   1   4       17.97       23.21      6.48 o
 -10   1   4       53.18       49.58      6.33 o
  -9   1   4       37.58       35.83      5.43 o
  -8   1   4       27.99       26.03      5.38 o
  -7   1   4        4.04       13.31      4.75 o
  -6   1   4     1923.23     1967.01     84.70 o
  -5   1   4       14.80       14.48      4.90 o
  -4   1   4     1093.97     1064.43     13.41 o
  -3   1   4       46.62       56.67      5.95 o
  -2   1   4    31874.14    32464.32    520.15 o
  -1   1   4    20788.87    19145.39    733.00 o
   0   1   4    12976.08    10211.18    188.46 o
   1   1   4      800.47      816.07     21.23 o
   2   1   4      104.37       92.69     17.50 o
   6   1   4        1.00        5.94      7.45 o
   7   1   4       16.34       24.18      7.66 o
   8   1   4       27.22       22.90      5.11 o
   9   1   4        2.10       18.82      7.00 o
  10   1   4        1.24       14.36      5.58 o
  11   1   4      594.40      586.46      8.09 o
  12   1   4        1.44        2.25      6.26 o
  13   1   4        1.47       -5.35      6.06 o
  14   1   4        8.03       10.05      5.62 o
 -15   2   4        2.10        7.27      5.48 o
 -14   2   4       31.73       26.46      6.39 o
 -13   2   4       27.03       32.08      5.38 o
 -12   2   4        3.52        4.68      6.06 o
 -11   2   4      553.07      527.93      7.68 o
 -10   2   4      179.04      180.86      7.97 o
  -9   2   4      895.19      907.29     24.99 o
  -8   2   4      512.24      523.94      7.78 o
  -7   2   4      313.82      319.80      6.18 o
  -6   2   4       26.71       27.64      5.28 o
  -5   2   4       42.71       49.10      5.21 o
  -4   2   4     2333.81     2621.77     14.75 o
  -2   2   4       48.29       49.94      7.35 o
  -1   2   4     8097.43     7628.42    235.19 o
   0   2   4      146.37      148.21     12.04 o
   1   2   4     6130.67     5246.27    206.91 o
   2   2   4       44.06       58.49     16.91 o
   4   2   4       44.90       71.85     11.11 o
   5   2   4       14.07        6.29      6.96 o
   6   2   4      141.94      145.91     11.35 o
   7   2   4      367.39      390.16      9.98 o
   8   2   4     1218.31     1186.89     14.02 o
   9   2   4       21.88        9.57      5.86 o
  10   2   4       38.72       55.89      7.25 o
  11   2   4       29.06       29.26     14.87 o
  12   2   4       74.72       87.65     14.38 o
  13   2   4       99.53      114.98     15.75 o
 -15   3   4        0.06        8.39      9.65 o
 -14   3   4        1.17        0.26      7.62 o
 -13   3   4       43.43       38.73      6.10 o
 -12   3   4       57.68       66.41      7.49 o
 -11   3   4      179.74      174.73      6.70 o
 -10   3   4      120.92      125.90      4.98 o
  -9   3   4       92.59      104.78      6.26 o
  -8   3   4      338.04      403.71      6.17 o
  -7   3   4     1419.83     1481.21     49.41 o
  -6   3   4        0.16        4.75      4.63 o
  -5   3   4     2435.56     2569.72     47.91 o
  -4   3   4      933.11     1019.04     17.66 o
  -3   3   4     3818.81     3769.77     37.97 o
  -1   3   4        0.72        8.15     10.91 o
   0   3   4     1367.36     1089.35     46.41 o
   1   3   4     2464.81     2560.89    189.06 o
   2   3   4     1213.23     1325.04    170.40 o
   3   3   4      361.99      267.60     26.47 o
   4   3   4      977.75     1108.33     16.17 o
   5   3   4      185.01      214.55      8.58 o
   6   3   4       43.22       35.50     10.05 o
   7   3   4      118.60      120.74      8.22 o
   8   3   4       33.40       54.41     10.23 o
   9   3   4        0.52      -10.26     10.26 o
  10   3   4       36.94       37.77      5.35 o
  11   3   4        5.98        4.22      5.96 o
  12   3   4      142.13      166.23     17.22 o
  13   3   4       16.45       12.34      7.88 o
 -15   4   4        0.05       11.04      6.54 o
 -14   4   4        0.64        4.31      5.57 o
 -13   4   4        9.74        2.37      5.78 o
 -12   4   4        6.01       13.91      5.81 o
 -11   4   4       12.07       14.11      5.12 o
 -10   4   4       47.70       47.59      4.64 o
  -9   4   4       38.70       34.46      6.00 o
  -8   4   4      473.29      460.32     32.76 o
  -7   4   4       30.88       37.08      5.01 o
  -6   4   4      118.94      123.77      6.45 o
  -5   4   4      220.16      270.84      6.03 o
  -4   4   4     4387.75     4474.37     74.75 o
  -3   4   4      134.34      153.45      7.20 o
  -2   4   4     7074.00     7132.51    337.38 o
  -1   4   4     3472.41     3050.55    251.18 o
   0   4   4     3841.43     3144.33     53.66 o
   1   4   4      604.32      668.60     48.08 o
   2   4   4     8619.40     7385.69    791.60 o
   3   4   4     6916.94     6626.32    739.05 o
   4   4   4       43.48       22.18      6.48 o
   5   4   4       23.03       30.11      6.76 o
   6   4   4        0.06        5.17      6.92 o
   7   4   4        4.79       13.08     10.33 o
   8   4   4        2.77       -3.94     10.16 o
   9   4   4      286.37      288.08     11.63 o
  10   4   4        2.65       14.20      7.24 o
  11   4   4        4.24        6.70      6.08 o
  12   4   4       13.64       11.92      6.94 o
  13   4   4       10.38       12.05      7.79 o
 -14   5   4       10.13       11.26      5.66 o
 -13   5   4        0.38        7.40      6.03 o
 -12   5   4        5.06       15.77      5.73 o
 -11   5   4        0.47        3.89      4.49 o
 -10   5   4        1.55        8.90      5.18 o
  -9   5   4      157.67      148.05     10.84 o
  -8   5   4      251.75      217.08      6.01 o
  -7   5   4        1.19        3.61      4.77 o
  -6   5   4     1290.57     1483.45     47.27 o
  -5   5   4       19.23       14.14      5.10 o
  -4   5   4      260.60      245.50      8.23 o
  -3   5   4       69.01       77.31      6.59 o
  -2   5   4      829.25      853.21     57.68 o
  -1   5   4     1099.65     1073.50     54.97 o
   0   5   4       35.69       23.85      6.74 o
   1   5   4      806.11      623.28     45.39 o
   2   5   4      370.12      419.93     22.34 o
   3   5   4      459.98      480.19     49.56 o
   4   5   4       25.81       29.86      5.96 o
   5   5   4       16.69       16.98      5.86 o
   6   5   4       18.91       27.31      7.07 o
   7   5   4       50.77       61.05      8.08 o
   8   5   4       37.15       43.69     10.37 o
   9   5   4        0.96        2.53      7.38 o
  10   5   4        0.68        7.77      7.59 o
  11   5   4        5.33       18.83      6.13 o
  12   5   4       20.99       31.83     13.01 o
  13   5   4        0.03        3.18      5.72 o
 -14   6   4       16.89       19.09      8.30 o
 -13   6   4        0.00       13.87      7.04 o
 -12   6   4       20.94       19.04      4.73 o
 -11   6   4        3.70        6.39      4.07 o
 -10   6   4        0.27       -0.63      4.63 o
  -9   6   4       90.65       95.91      5.64 o
  -8   6   4        3.62        3.64      4.62 o
  -7   6   4       18.94       32.42      5.44 o
  -6   6   4       91.23      111.67      5.38 o
  -5   6   4      358.24      355.06     24.75 o
  -4   6   4      100.23       83.16     13.08 o
  -3   6   4      641.11      591.44     30.60 o
  -2   6   4      332.99      314.26     26.45 o
  -1   6   4      702.81      767.46     47.93 o
   0   6   4      460.68      372.17     23.42 o
   1   6   4      568.04      659.80     37.58 o
   2   6   4     3436.46     3584.91    231.29 o
   3   6   4     3178.39     3135.56    283.82 o
   4   6   4      311.20      325.74     33.09 o
   5   6   4      196.60      196.08      6.87 o
   6   6   4      171.34      163.91      7.59 o
   7   6   4       76.64       60.60      6.92 o
   8   6   4       11.73       15.96      6.26 o
   9   6   4       13.04       24.24      7.24 o
  10   6   4        0.51       -1.22      6.51 o
  11   6   4        6.18       10.72      7.63 o
  12   6   4        0.63        7.99      5.54 o
  13   6   4        7.53        7.06      5.84 o
 -14   7   4       28.28       24.44      6.47 o
 -13   7   4        0.79        7.90      5.21 o
 -12   7   4        0.31        0.60      4.31 o
 -11   7   4        1.86        3.18      4.70 o
 -10   7   4        0.59        5.51      4.20 o
  -9   7   4       10.06       14.08      5.76 o
  -8   7   4       10.26       14.15      5.94 o
  -7   7   4       16.88       22.85      6.20 o
  -6   7   4      213.59      228.33     10.77 o
  -4   7   4      219.04      229.59      8.63 o
  -3   7   4     1097.34     1087.63     75.12 o
  -2   7   4      244.55      209.61     18.13 o
  -1   7   4     2332.44     2297.61    156.51 o
   0   7   4       86.97       72.92      6.82 o
   1   7   4       17.94       39.58      6.03 o
   2   7   4        3.75       10.36      5.49 o
   3   7   4      598.79      624.30     47.20 o
   4   7   4     2223.31     2280.66    154.89 o
   5   7   4      534.92      498.90     78.65 o
   6   7   4        7.72        9.42      6.55 o
   7   7   4        8.31       12.44      6.15 o
   8   7   4        2.82        7.61      5.10 o
   9   7   4       15.08       23.98      6.06 o
  10   7   4        0.81        2.15      5.44 o
  11   7   4       20.78       28.66      7.84 o
  12   7   4       22.02       34.66      5.29 o
 -14   8   4        3.83        9.24      5.66 o
 -13   8   4       22.01       29.16      5.68 o
 -12   8   4       11.62       11.74      5.18 o
 -11   8   4       26.11       20.82      4.31 o
 -10   8   4       70.15       56.69      9.32 o
  -9   8   4        1.64        9.97      4.48 o
  -8   8   4       60.30       72.33      5.55 o
  -7   8   4       88.07       84.43      6.70 o
  -6   8   4       86.36       81.42      5.47 o
  -5   8   4      547.52      583.72     30.38 o
  -4   8   4        3.42       -3.15      5.50 o
  -3   8   4      281.19      300.40     23.38 o
  -2   8   4      210.08      192.97     10.21 o
  -1   8   4      307.99      229.96     16.94 o
   0   8   4      131.07      113.57      6.70 o
   1   8   4        6.31       10.22      6.23 o
   2   8   4      692.68      722.90     42.71 o
   3   8   4      641.98      662.82     58.01 o
   4   8   4      490.10      528.57     36.16 o
   5   8   4      100.58      105.92      8.64 o
   6   8   4       27.59       23.73      6.62 o
   7   8   4       14.27       16.75      5.47 o
   8   8   4       35.78       25.63     11.20 o
   9   8   4       22.58       24.27      6.71 o
  10   8   4        1.27       -2.54      6.98 o
  11   8   4        1.43        6.64      8.14 o
  12   8   4       13.04        2.15      6.97 o
 -13   9   4        0.36       -2.29      5.04 o
 -12   9   4        0.26        2.64      4.84 o
 -11   9   4       32.53       32.90      6.68 o
 -10   9   4        4.57        5.84      4.54 o
  -9   9   4      194.82      214.35     15.56 o
  -8   9   4      159.80      154.30      6.57 o
  -7   9   4      345.32      362.06     31.43 o
  -6   9   4        6.44        9.34      5.07 o
  -5   9   4       44.22       52.60      6.12 o
  -4   9   4       46.22       37.47      6.02 o
  -3   9   4       10.43        2.90      6.19 o
  -2   9   4        0.86        4.43      5.49 o
  -1   9   4       36.65       28.61      6.33 o
   0   9   4        6.92       11.30      5.09 o
   1   9   4        4.33        0.72      5.97 o
   2   9   4       56.39       51.94      6.63 o
   3   9   4      225.46      218.02     10.48 o
   4   9   4      631.97      589.16     59.18 o
   5   9   4     1288.77     1281.88     87.59 o
   6   9   4       37.46       38.86      6.68 o
   7   9   4        6.03       -2.49      5.53 o
   8   9   4       41.61       41.36      8.01 o
   9   9   4       23.40       24.92      6.38 o
  10   9   4        6.99        6.81      5.63 o
  11   9   4       13.39       12.34      8.28 o
  12   9   4        1.59        8.17      6.12 o
 -13  10   4       12.44       10.98      5.09 o
 -12  10   4        0.31        3.86      4.64 o
 -11  10   4        0.09        6.58      4.48 o
 -10  10   4       12.50       12.18      4.16 o
  -9  10   4        0.97       10.23      3.78 o
  -8  10   4       31.77       30.53      5.26 o
  -7  10   4       35.03       43.73      7.07 o
  -6  10   4       12.02       11.31      5.79 o
  -5  10   4      220.69      240.62     23.79 o
  -4  10   4      148.43      140.14     17.39 o
  -3  10   4        0.18        6.53      7.16 o
  -2  10   4       44.22       50.57      6.59 o
  -1  10   4       85.57       99.98      8.44 o
   0  10   4        0.91        6.43      6.27 o
   1  10   4        6.29       11.97      5.19 o
   2  10   4      149.56      169.43      9.26 o
   3  10   4       78.78       71.31      5.31 o
   4  10   4        1.70        5.93      5.77 o
   5  10   4        2.55        3.91      5.44 o
   6  10   4        0.07        1.12      5.52 o
   7  10   4       74.66       86.54      7.08 o
   8  10   4       31.87       35.21      7.80 o
   9  10   4       24.85       29.94      6.58 o
  10  10   4        7.29       14.44      7.84 o
  11  10   4       23.32       26.47      8.47 o
 -12  11   4        1.76        2.90      4.79 o
 -11  11   4        1.65        1.09      4.09 o
 -10  11   4       11.84        6.42      4.10 o
  -9  11   4       13.42       12.52      3.91 o
  -8  11   4       78.68       87.42      9.74 o
  -7  11   4        0.74        0.29      4.90 o
  -6  11   4      218.14      251.49     20.25 o
  -5  11   4      264.87      303.33     29.42 o
  -4  11   4        2.28       -5.70      6.12 o
  -3  11   4        3.46       11.45      6.04 o
  -2  11   4        1.52       -0.71      6.30 o
  -1  11   4        9.83       11.90      6.26 o
   0  11   4      129.61      141.67      7.52 o
   1  11   4       46.87       45.22      5.59 o
   2  11   4        9.64        4.90      5.43 o
   3  11   4       98.90       93.76     12.75 o
   4  11   4        4.95       12.25      6.44 o
   5  11   4       23.41       24.27      5.10 o
   6  11   4       77.89       80.64     11.15 o
   7  11   4       22.64       28.72      6.56 o
   8  11   4        1.11       -1.03      5.95 o
   9  11   4        4.61       10.39      8.10 o
  10  11   4        0.09       -1.12      9.84 o
 -11  12   4       55.29       52.39      7.04 o
 -10  12   4        1.88        5.43      4.98 o
  -9  12   4       12.38       19.53      4.51 o
  -8  12   4       82.37       88.02      9.62 o
  -7  12   4        0.89       -2.94      5.87 o
  -6  12   4        8.07       10.70      5.48 o
  -5  12   4       33.30       50.68      7.24 o
  -4  12   4       73.88       71.48      5.17 o
  -3  12   4        0.31        0.09      6.45 o
  -2  12   4       56.79       77.38     11.94 o
  -1  12   4        0.38        4.26      6.71 o
   0  12   4        0.68        2.08      4.76 o
   1  12   4      124.46      123.73      6.71 o
   2  12   4        2.96        4.28      5.07 o
   3  12   4       54.96       66.19      6.62 o
   4  12   4        9.38        5.66      6.33 o
   5  12   4       33.48       44.53      5.79 o
   6  12   4       22.77       25.82      5.57 o
   7  12   4      130.42      118.70     34.27 o
   8  12   4       22.75       32.26      6.95 o
   9  12   4       37.14       32.25      7.54 o
  10  12   4       11.73       11.77      9.56 o
 -11  13   4       20.78       20.69      6.03 o
 -10  13   4        3.86        6.77      4.27 o
  -9  13   4        2.89        5.14      4.61 o
  -8  13   4       19.42       18.12      4.76 o
  -7  13   4       50.08       49.67      6.87 o
  -6  13   4       44.08       52.96      7.30 o
  -5  13   4       95.27      116.99     16.08 o
  -4  13   4       37.60       28.62      6.61 o
  -3  13   4       24.32       36.25      5.59 o
  -2  13   4        3.51       10.68      5.51 o
  -1  13   4       45.68       46.11      6.90 o
   0  13   4      156.85      170.72     11.13 o
   1  13   4        3.94        3.80      5.12 o
   2  13   4       40.18       47.44      5.36 o
   3  13   4        5.33       12.55      8.20 o
   4  13   4        0.51        8.20      5.52 o
   5  13   4        0.03       -0.34      5.64 o
   6  13   4        7.57        7.53      5.71 o
   7  13   4        0.01        6.37      5.99 o
   8  13   4       11.98        9.15      8.76 o
   9  13   4       14.17       19.20      8.81 o
 -10  14   4       26.85       19.68      4.74 o
  -9  14   4        0.14       -5.51      5.51 o
  -8  14   4       25.43       22.51      5.19 o
  -7  14   4       18.16       14.65      4.78 o
  -6  14   4        0.62        8.00      5.68 o
  -5  14   4        0.17        1.82      5.58 o
  -4  14   4       44.33       55.62      6.91 o
  -3  14   4       32.30       26.29      6.17 o
  -2  14   4        4.26       -1.18      6.18 o
  -1  14   4       99.34       86.49      9.33 o
   0  14   4        0.72        5.67      4.95 o
   1  14   4       27.43       22.99      5.03 o
   2  14   4        0.75        8.18      6.54 o
   3  14   4        0.44       -2.48      6.44 o
   4  14   4        0.63        8.34      6.58 o
   5  14   4        9.92       14.02      6.40 o
   6  14   4        1.86        1.97      5.16 o
   7  14   4       12.43       16.49      7.07 o
   8  14   4        4.38        8.25      6.25 o
  -9  15   4        3.25        3.99      6.03 o
  -8  15   4        5.79       18.21      5.94 o
  -7  15   4        4.28       -0.66      5.82 o
  -6  15   4        2.29       10.07      5.67 o
  -5  15   4        3.43        7.91      6.57 o
  -4  15   4        2.47       -1.39      5.07 o
  -3  15   4        1.76        1.44      5.04 o
  -2  15   4       62.09       60.93      8.65 o
  -1  15   4        0.58        4.67      6.49 o
   0  15   4        0.91        4.04      4.97 o
   1  15   4        3.40        3.64      5.66 o
   2  15   4       13.29       12.03      6.68 o
   3  15   4        3.69        2.75      5.02 o
   4  15   4        7.42       13.52      7.20 o
   5  15   4        0.70        4.76      5.88 o
   6  15   4       18.13       29.63      7.21 o
   7  15   4        2.99       -0.20      8.86 o
  -7  16   4        3.12        8.82      5.51 o
  -6  16   4        3.11        6.17      7.16 o
  -5  16   4        1.78       10.90      6.65 o
  -4  16   4       14.17       11.96      5.22 o
  -3  16   4       30.11       28.67      6.88 o
  -2  16   4        0.87        3.84      5.66 o
  -1  16   4        5.64        9.83      6.56 o
   0  16   4        8.18        5.98      5.85 o
   1  16   4       21.85       25.98      4.79 o
   2  16   4       44.72       33.90      6.91 o
   3  16   4        0.08        1.84      5.05 o
   4  16   4        0.13       -0.91      6.15 o
   5  16   4        3.16        4.27      6.16 o
   6  16   4        0.14       -0.11      6.11 o
  -5  17   4        9.33        4.17      6.18 o
  -4  17   4        0.48       -1.55      5.40 o
  -3  17   4        1.79       11.93      6.97 o
  -2  17   4       13.79       10.49      5.99 o
  -1  17   4        0.23        3.70      5.22 o
   0  17   4        3.84        8.03      5.44 o
   1  17   4       39.30       35.78      7.29 o
   2  17   4        0.03       -0.59      6.85 o
   3  17   4        2.85        7.49      5.91 o
   4  17   4        3.52        0.14      6.37 o
  -2  18   4        0.41        5.88      5.37 o
  -1  18   4        6.42        5.65      5.91 o
   0  18   4        8.52       10.87      7.09 o
 -15   1   5        2.51        8.17      5.53 o
 -14   1   5        2.84        3.24      6.22 o
 -13   1   5        3.10        8.23      7.47 o
 -12   1   5      161.71      156.52      7.79 o
 -11   1   5       35.74       35.88      6.04 o
 -10   1   5       27.36       24.50      5.09 o
  -9   1   5       25.85       27.28      6.08 o
  -8   1   5      274.65      322.08      6.18 o
  -7   1   5        0.08        4.84      3.68 o
  -6   1   5       88.33       73.97      4.72 o
  -5   1   5      338.77      390.47      6.25 o
  -4   1   5      172.92      206.68      5.66 o
  -3   1   5     2266.99     1926.67     16.14 o
  -2   1   5     1094.06     1269.17     29.49 o
  -1   1   5    14171.41    12372.73    572.09 o
   0   1   5       10.25       30.67      8.27 o
   1   1   5     1516.00     1362.13     30.06 o
   2   1   5        5.09        1.76     10.09 o
   6   1   5      224.83      276.77      9.38 o
   7   1   5        4.13        9.77      7.42 o
   8   1   5      121.21      129.60      7.98 o
   9   1   5      157.80      126.42      5.87 o
  10   1   5      126.75      117.42      6.25 o
  11   1   5        2.09       -3.52      5.62 o
  12   1   5        4.92       14.31      5.95 o
  13   1   5       13.46       12.46      5.44 o
 -15   2   5        6.51        9.31      6.35 o
 -14   2   5        0.00       -4.53      7.68 o
 -13   2   5       89.41       83.17      5.64 o
 -12   2   5      130.68      132.66      6.45 o
 -11   2   5      505.93      481.40     33.51 o
 -10   2   5       84.82       78.83      7.18 o
  -9   2   5       31.93       36.36      4.62 o
  -8   2   5        0.41        1.46      4.90 o
  -7   2   5       12.21       22.50      4.66 o
  -6   2   5      115.89      103.24      5.44 o
  -5   2   5      261.50      243.91      5.38 o
  -4   2   5      238.58      239.56      6.06 o
  -3   2   5      857.07      816.70      9.54 o
  -2   2   5      202.97      234.71      8.38 o
  -1   2   5       33.87       12.17      9.18 o
   0   2   5     2185.79     1743.09     16.18 o
   1   2   5     3247.71     3063.17    197.03 o
   2   2   5       58.72       69.24     11.07 o
   3   2   5     3122.90     2765.31     24.75 o
   5   2   5        9.83       10.62      9.91 o
   6   2   5      143.88      153.92      8.30 o
   7   2   5      354.58      416.10     10.37 o
   8   2   5       80.88       81.62      7.70 o
   9   2   5      420.52      473.71     12.90 o
  10   2   5       24.94       29.28      7.86 o
  11   2   5        4.43       14.51      5.82 o
  12   2   5       47.03       57.60     10.47 o
  13   2   5       14.82        6.79      9.77 o
 -15   3   5        3.86       -1.73      5.47 o
 -14   3   5        3.84        8.78      6.12 o
 -13   3   5        3.80        7.04      8.66 o
 -12   3   5        0.14       -0.06      7.63 o
 -11   3   5       42.87       39.34      5.26 o
 -10   3   5      391.30      428.70     11.11 o
  -9   3   5       18.22       10.19      4.73 o
  -8   3   5        8.69       14.23      5.24 o
  -7   3   5       50.43       59.62      5.44 o
  -6   3   5      380.74      406.95      6.59 o
  -5   3   5       67.22       70.03      5.15 o
  -4   3   5      659.59      794.24      9.40 o
  -3   3   5     1036.41      999.55     23.94 o
  -2   3   5     2288.06     2173.22    105.08 o
  -1   3   5     2164.76     1801.45    131.90 o
   0   3   5        1.01        0.12      9.05 o
   1   3   5       85.97      104.30      7.47 o
   2   3   5       24.78       36.57      7.46 o
   3   3   5      587.08      722.56     61.28 o
   4   3   5     2492.85     2889.01    210.35 o
   5   3   5       32.95       48.22      7.03 o
   6   3   5        0.03       -1.76      7.03 o
   7   3   5      232.87      237.54      9.31 o
   8   3   5       15.70       31.21      7.28 o
   9   3   5      217.52      243.09     11.74 o
  10   3   5       10.03       19.33      6.07 o
  11   3   5       40.04       31.44      5.96 o
  12   3   5       17.19       26.75      7.70 o
  13   3   5       25.88       35.91      7.87 o
 -15   4   5       10.74       18.89      8.15 o
 -14   4   5        4.43        2.43      6.26 o
 -13   4   5       94.30       94.40      6.68 o
 -12   4   5       30.44       33.84      7.34 o
 -11   4   5        0.02        4.95      6.74 o
 -10   4   5       11.64       15.42      5.05 o
  -9   4   5      109.76      102.95      6.66 o
  -8   4   5       60.06       57.92      4.90 o
  -7   4   5       58.86       48.61      4.49 o
  -6   4   5     1474.18     1656.76     43.47 o
  -5   4   5        0.00       10.44      5.45 o
  -4   4   5     7746.10     8257.80     90.11 o
  -3   4   5     2065.97     2148.14     89.00 o
  -2   4   5      206.03      137.82      8.85 o
  -1   4   5     4855.59     4414.10    325.69 o
   0   4   5      824.96      750.51     25.55 o
   1   4   5      375.65      454.70     36.65 o
   2   4   5     1256.99     1135.55    167.72 o
   3   4   5     1548.26     1610.36    186.19 o
   4   4   5      659.45      696.96     55.68 o
   5   4   5       83.73       81.89      8.12 o
   6   4   5       34.30       36.44      5.95 o
   7   4   5       12.31        4.64     10.76 o
   8   4   5      167.63      187.70     11.67 o
   9   4   5       14.69       12.83      7.07 o
  10   4   5       70.78       79.82     11.07 o
  11   4   5        9.26        8.64      5.23 o
  12   4   5        9.55       16.70      6.31 o
  13   4   5       30.12       35.45      8.23 o
 -15   5   5        3.20       10.95      5.56 o
 -14   5   5        2.65        4.93      6.28 o
 -13   5   5        0.27        3.50      6.97 o
 -12   5   5        1.68        7.46      5.32 o
 -11   5   5        0.62        2.26      4.01 o
 -10   5   5        2.52        6.06      4.08 o
  -9   5   5      247.43      234.62      5.64 o
  -8   5   5      152.00      162.75      5.50 o
  -7   5   5       85.38       87.58      5.19 o
  -6   5   5      163.76      175.85      5.33 o
  -5   5   5      263.80      297.87     12.08 o
  -4   5   5      196.18      182.22      6.12 o
  -3   5   5     1750.55     2028.14     76.71 o
  -2   5   5        2.31       13.19      5.67 o
  -1   5   5      480.36      526.38     55.03 o
   0   5   5     2089.32     1777.25     66.10 o
   1   5   5      153.16      144.72      9.17 o
   2   5   5      889.41      955.63     66.16 o
   3   5   5     2894.92     2933.89    327.12 o
   4   5   5       20.57       13.79      6.64 o
   5   5   5        5.99        6.25      6.73 o
   6   5   5       95.66      110.25     15.40 o
   7   5   5       58.02       74.35      6.66 o
   8   5   5      239.08      226.97     31.32 o
   9   5   5       50.36       31.88     10.12 o
  10   5   5       27.55       25.91      7.31 o
  11   5   5        9.08        7.77      7.84 o
  12   5   5        2.22        8.54      6.13 o
  13   5   5        2.46       12.70      5.89 o
 -14   6   5       28.73       23.67     17.33 o
 -13   6   5        9.93        6.96      7.31 o
 -12   6   5       23.36       24.88      4.34 o
 -11   6   5       18.00       15.09      6.25 o
 -10   6   5        7.29       -1.99      4.68 o
  -9   6   5       74.28       70.27      4.61 o
  -8   6   5       53.05       54.19      4.34 o
  -7   6   5       44.77       31.02      5.47 o
  -6   6   5       37.51       44.20      4.65 o
  -5   6   5        2.54       -0.83      5.49 o
  -4   6   5     1811.70     1943.31     64.94 o
  -3   6   5      433.69      433.33     20.73 o
  -2   6   5     1423.54     1299.05    101.51 o
  -1   6   5      613.47      639.07     47.33 o
   0   6   5       58.71       63.57      8.09 o
   1   6   5       70.45       91.19      8.40 o
   2   6   5      144.04      144.97     10.94 o
   3   6   5      465.43      475.58     51.44 o
   4   6   5      211.83      244.77     27.29 o
   5   6   5      300.58      292.30     27.93 o
   6   6   5        3.73        5.62      6.32 o
   7   6   5       94.16       99.88      6.00 o
   8   6   5      158.61      160.02      8.89 o
   9   6   5        9.09        8.56      7.11 o
  10   6   5       13.17       10.16      5.47 o
  11   6   5        5.21        4.72      6.40 o
  12   6   5       38.77       38.66      5.38 o
 -14   7   5        0.71       11.23      8.05 o
 -13   7   5       10.10       24.07      6.35 o
 -12   7   5        7.16        9.84      4.50 o
 -11   7   5      114.09      126.00     11.38 o
 -10   7   5       28.57       26.63      4.26 o
  -9   7   5       89.97       83.17      4.98 o
  -8   7   5       27.71       23.17      5.31 o
  -7   7   5       54.41       44.06      8.57 o
  -6   7   5      127.24      139.87      7.40 o
  -5   7   5       11.30       26.77     10.56 o
  -4   7   5       82.25       82.49      6.56 o
  -3   7   5     1359.62     1309.00    113.93 o
  -2   7   5     1366.62     1316.80    101.09 o
  -1   7   5      762.49      687.24     49.57 o
   0   7   5      112.17      137.99      6.96 o
   1   7   5       41.26       25.44      7.26 o
   2   7   5        6.81        5.73      5.15 o
   3   7   5      324.50      287.03     33.97 o
   4   7   5      205.33      218.20     27.59 o
   5   7   5        0.01       -3.05      6.75 o
   6   7   5        0.03       -4.26      6.52 o
   7   7   5       68.36       76.20      6.68 o
   8   7   5        1.64       12.16      6.23 o
   9   7   5       63.52       60.78      8.08 o
  10   7   5        3.88        1.62      6.23 o
  11   7   5        5.25        8.04      6.36 o
  12   7   5        4.75       11.07      4.74 o
 -14   8   5       39.43       45.01     14.92 o
 -13   8   5        0.50        7.21      4.86 o
 -12   8   5        2.35       -2.25      4.61 o
 -11   8   5        9.07        5.85      4.64 o
 -10   8   5       38.67       36.90      5.06 o
  -9   8   5       23.30       21.91      4.47 o
  -8   8   5       33.02       30.83      4.73 o
  -7   8   5       47.79       51.00      4.84 o
  -6   8   5       38.69       47.64      6.26 o
  -5   8   5       96.71       99.87      6.34 o
  -4   8   5       31.58       46.97      6.95 o
  -3   8   5       18.38       27.92      6.61 o
  -2   8   5       10.19       12.41      6.11 o
  -1   8   5      124.55       92.72      9.30 o
   0   8   5        0.06        3.00      5.97 o
   1   8   5        5.19        6.32      5.58 o
   2   8   5      190.10      209.15     10.03 o
   3   8   5      533.67      516.74     40.92 o
   4   8   5      116.62      134.63     18.01 o
   5   8   5        1.60        7.32      7.80 o
   6   8   5        8.75        5.76      6.32 o
   7   8   5        1.84        4.53      5.39 o
   8   8   5        0.44        3.27      5.41 o
   9   8   5        0.17        2.22      6.48 o
  10   8   5        0.02       -0.50      5.43 o
  11   8   5        0.24        5.30      6.62 o
  12   8   5        0.73        4.59      6.49 o
 -13   9   5       35.22       39.03      5.58 o
 -12   9   5       21.16       21.04      5.35 o
 -11   9   5       55.52       53.27      5.29 o
 -10   9   5       44.94       47.76      4.38 o
  -9   9   5       45.50       50.02      5.83 o
  -8   9   5      196.38      187.69      8.23 o
  -7   9   5       64.92       64.29      4.62 o
  -6   9   5      123.35      136.01     12.75 o
  -5   9   5       42.32       37.96      5.64 o
  -4   9   5       68.65       66.72      6.87 o
  -3   9   5      285.14      264.79     19.35 o
  -2   9   5       27.92       31.28      6.41 o
  -1   9   5      189.06      191.30     16.70 o
   0   9   5      373.27      319.46     20.85 o
   1   9   5       73.74       92.00      6.27 o
   2   9   5       11.03       21.05      5.94 o
   3   9   5       86.86       88.62      9.48 o
   4   9   5     1082.23     1051.45     99.75 o
   5   9   5     1186.67     1019.29    112.16 o
   6   9   5       68.65       53.97      8.33 o
   7   9   5       25.22       31.03      7.80 o
   8   9   5       43.09       43.66      7.82 o
   9   9   5       33.25       29.91      6.29 o
  10   9   5        0.07        8.29      5.74 o
  11   9   5        0.80        5.67      5.69 o
 -13  10   5       41.72       24.74      5.31 o
 -12  10   5        6.43       13.39      5.02 o
 -11  10   5       16.65       13.43      4.54 o
 -10  10   5        7.98        5.44      3.92 o
  -9  10   5       20.34       16.76      3.87 o
  -8  10   5       91.96       89.68      5.07 o
  -7  10   5       70.99       82.69      8.82 o
  -6  10   5       45.90       55.42      5.16 o
  -5  10   5        8.14       18.08      6.61 o
  -4  10   5        9.40       15.13      5.56 o
  -3  10   5        0.55       -1.30      6.93 o
  -2  10   5       16.90       17.22      5.79 o
  -1  10   5       47.91       61.67      6.46 o
   0  10   5       66.78       70.79      7.20 o
   1  10   5       48.72       37.93      6.36 o
   2  10   5        0.56       -0.22      6.34 o
   3  10   5       28.43       27.35      6.13 o
   4  10   5      556.29      548.10     47.54 o
   5  10   5        3.45        7.19      8.25 o
   6  10   5       85.22       72.67      8.13 o
   7  10   5        2.11       -7.70      7.70 o
   8  10   5        0.09        4.12      6.27 o
   9  10   5       13.25       18.63      6.68 o
  10  10   5       31.79       40.67      6.27 o
  11  10   5        4.31       12.93      7.01 o
 -12  11   5        7.17       11.35      4.12 o
 -11  11   5        2.56        1.80      4.98 o
 -10  11   5        2.87        3.71      3.98 o
  -9  11   5        7.00        5.57      4.28 o
  -8  11   5       14.49       14.08      4.41 o
  -7  11   5        7.53        9.83      6.45 o
  -6  11   5      102.97      104.03     10.46 o
  -5  11   5        9.85       12.30      5.52 o
  -4  11   5        0.07       -0.85      5.90 o
  -3  11   5       78.76       79.96      5.61 o
  -2  11   5       25.98       27.64      7.07 o
  -1  11   5      447.78      414.66     50.59 o
   0  11   5      168.46      150.19     15.04 o
   1  11   5       59.42       48.24      6.56 o
   2  11   5      153.87      134.13      8.07 o
   3  11   5      141.68      132.89     12.23 o
   4  11   5        6.77        6.21      5.13 o
   5  11   5      372.83      343.30     38.33 o
   6  11   5       25.70       20.09     10.62 o
   7  11   5        1.61        4.60      6.34 o
   8  11   5        1.18        5.50      5.89 o
   9  11   5        0.32       -5.74      5.87 o
  10  11   5       21.70       14.58      7.08 o
 -11  12   5        0.63        2.86      4.74 o
 -10  12   5        1.02       -0.08      5.27 o
  -9  12   5        1.70        6.68      4.86 o
  -8  12   5        1.25        7.38      4.99 o
  -7  12   5        9.22       11.64      5.25 o
  -6  12   5       88.13       84.86      9.67 o
  -5  12   5       41.81       50.78      6.02 o
  -4  12   5       23.80       25.10      6.52 o
  -3  12   5        1.13        5.05      5.10 o
  -2  12   5       94.19       95.59     11.04 o
  -1  12   5        0.68        2.41      5.27 o
   0  12   5       56.44       50.69      5.37 o
   1  12   5       66.33       69.79      5.07 o
   2  12   5       13.72       16.58      5.07 o
   3  12   5       66.67       65.81      6.90 o
   4  12   5        7.89       10.32      5.13 o
   5  12   5        1.16        0.82      4.97 o
   6  12   5      100.36       87.18     11.16 o
   7  12   5       13.07       15.32      8.70 o
   8  12   5       13.22       22.00      7.03 o
   9  12   5       14.40       27.21      8.63 o
 -11  13   5        2.43        3.57      4.71 o
 -10  13   5        0.04       -1.12      4.02 o
  -9  13   5        2.71        3.08      4.46 o
  -8  13   5        4.87       14.67      4.59 o
  -7  13   5       18.54       17.92      6.51 o
  -6  13   5        0.10        1.75      5.65 o
  -5  13   5       38.00       37.40      7.23 o
  -4  13   5       39.63       44.77      6.81 o
  -3  13   5        6.14       11.70      5.46 o
  -2  13   5        0.77        8.64      5.80 o
  -1  13   5       30.99       35.47      4.90 o
   0  13   5        0.01        5.73      4.83 o
   1  13   5      177.16      190.26      8.52 o
   2  13   5        8.33       14.05      4.86 o
   3  13   5       25.97       17.18      6.55 o
   4  13   5       34.85       32.27      5.96 o
   5  13   5        3.34       12.60      6.76 o
   6  13   5       72.73       68.76      8.98 o
   7  13   5       15.24       21.39     12.36 o
   8  13   5        0.26        6.72      6.94 o
   9  13   5        0.05       14.02      8.65 o
 -10  14   5       11.18        6.30      4.28 o
  -9  14   5        3.51       10.99      5.27 o
  -8  14   5        2.60        6.71      4.66 o
  -7  14   5       20.30       19.46      5.33 o
  -6  14   5        0.82        2.08      5.61 o
  -5  14   5        0.64       -2.11      4.65 o
  -4  14   5      202.76      245.49     21.32 o
  -3  14   5      110.23      136.63      7.28 o
  -2  14   5        0.16        3.30      5.18 o
  -1  14   5        7.49       10.44      5.94 o
   0  14   5       26.58       28.01      5.97 o
   1  14   5        2.75        4.81      4.98 o
   2  14   5      242.36      221.64     12.65 o
   3  14   5       72.61       58.65      7.09 o
   4  14   5       15.43       22.80      7.86 o
   5  14   5        6.01        2.92      6.59 o
   6  14   5        4.97        6.80      6.85 o
   7  14   5        0.61       -2.84      6.98 o
   8  14   5       11.13       15.22      8.90 o
  -9  15   5        0.66        5.41      5.65 o
  -8  15   5       11.60       12.82      5.22 o
  -7  15   5        0.14       12.42     10.63 o
  -6  15   5        0.33        7.79      5.14 o
  -5  15   5        2.62       12.42      5.07 o
  -4  15   5       39.20       49.06      6.99 o
  -3  15   5      112.66      119.61      6.40 o
  -2  15   5       22.86       24.26      6.62 o
  -1  15   5       35.53       45.67      5.80 o
   0  15   5        0.33        5.15      4.86 o
   1  15   5       38.22       34.33      5.48 o
   2  15   5       27.21       25.56      5.77 o
   3  15   5       27.63       30.86      7.06 o
   4  15   5        4.90       10.05      6.77 o
   5  15   5        0.36        0.25      5.14 o
   6  15   5        4.42        7.40      6.51 o
   7  15   5       15.27       20.13      7.39 o
  -7  16   5        6.68        4.02      5.34 o
  -6  16   5        0.59        6.60      5.94 o
  -5  16   5        3.15       -2.66      6.16 o
  -4  16   5       21.67       17.20      5.76 o
  -3  16   5       78.88       64.19      7.32 o
  -2  16   5       24.67       35.07     10.32 o
  -1  16   5        2.03        4.83      5.11 o
   0  16   5        0.00       -2.16      4.97 o
   1  16   5        2.07        2.18      5.23 o
   2  16   5       12.42        9.15      6.85 o
   3  16   5        0.13       -0.15      7.10 o
   4  16   5        0.29        7.36      6.78 o
   5  16   5        2.79        1.46      6.14 o
  -5  17   5        8.37        4.11      7.13 o
  -4  17   5        9.70       10.62      6.91 o
  -3  17   5        0.85        5.64      6.13 o
  -2  17   5       29.08       27.32      7.03 o
  -1  17   5        1.50        7.34      6.74 o
   0  17   5        1.85       -0.91      6.00 o
   1  17   5        8.87       14.73      6.97 o
   2  17   5        0.62        6.64      7.50 o
   3  17   5        1.32        9.04      7.01 o
 -15   0   6        1.22        3.69      7.52 o
 -14   0   6        7.99       10.97      7.70 o
 -13   0   6      209.51      190.40      8.89 o
 -12   0   6      383.88      454.24     12.48 o
 -11   0   6      169.94      131.88      8.44 o
 -10   0   6        1.58        9.03      6.99 o
  -9   0   6      225.26      222.52      7.35 o
  -8   0   6        4.64        1.57      5.42 o
  -7   0   6       20.24       24.19      5.58 o
  -6   0   6        0.27        8.02      5.41 o
  -5   0   6      433.79      429.23     12.76 o
  -4   0   6     1176.55     1249.97     14.31 o
  -3   0   6    13011.65    14098.25    189.02 o
  -2   0   6    16150.50    15599.67   1047.86 o
  -1   0   6     2534.05     2170.45    163.29 o
   0   0   6     2344.24     1965.00     18.69 o
   1   0   6      542.10      525.84     15.57 o
   2   0   6      231.29      192.69     14.13 o
   8   0   6        0.00       13.67      9.91 o
   9   0   6        0.95        2.39      6.71 o
  10   0   6       11.74       11.11      6.92 o
  11   0   6      282.15      333.53      9.56 o
  12   0   6        0.83        4.04     10.54 o
  13   0   6        1.11       -3.34     11.07 o
 -15   1   6        0.96       -0.42      5.55 o
 -14   1   6        1.88        9.55      5.15 o
 -13   1   6      239.42      230.91     13.78 o
 -12   1   6      187.35      186.10     19.84 o
 -11   1   6      709.78      691.04      9.03 o
 -10   1   6      435.35      428.51      5.91 o
  -9   1   6      563.72      523.57     11.15 o
  -8   1   6       16.96       20.75      4.92 o
  -7   1   6       45.86       60.59      4.46 o
  -6   1   6     4575.54     4954.89     59.63 o
  -5   1   6     1288.93     1416.49      9.07 o
  -4   1   6      424.53      349.62     12.78 o
  -3   1   6      180.48      188.85      6.42 o
  -2   1   6     8047.89     8208.46    269.79 o
  -1   1   6     7614.01     6214.08    309.37 o
   0   1   6      120.67      108.58      7.27 o
   1   1   6      185.27      153.52      7.28 o
   2   1   6       66.51       89.53      9.74 o
   3   1   6      377.82      303.66     11.67 o
   7   1   6      223.65      261.44     12.09 o
   8   1   6       76.41       74.52      9.98 o
   9   1   6       28.61       29.40      5.87 o
  10   1   6        9.38       13.69      4.78 o
  11   1   6       46.62       57.87      5.29 o
  12   1   6        2.25        4.42      6.32 o
  13   1   6        0.09       -3.38      5.38 o
 -15   2   6        0.11       -2.14      6.35 o
 -14   2   6        7.83        8.59     11.49 o
 -13   2   6        0.38        8.74      6.03 o
 -12   2   6       13.74       14.86      6.04 o
 -11   2   6      104.52       95.50      5.56 o
 -10   2   6      183.69      167.80      8.42 o
  -9   2   6      186.06      186.58      5.99 o
  -8   2   6      247.74      252.89      5.31 o
  -7   2   6      289.78      308.88      7.25 o
  -6   2   6       81.36      104.95      4.85 o
  -5   2   6      607.84      612.37      9.95 o
  -4   2   6        7.81        3.70      4.73 o
  -3   2   6     1097.39     1169.83     31.76 o
  -2   2   6     2480.37     2598.51     79.04 o
  -1   2   6        1.70       11.04      7.29 o
   0   2   6      508.31      399.47     11.02 o
   1   2   6      185.52      147.66      7.87 o
   2   2   6      649.19      531.74     13.46 o
   3   2   6        5.78        6.82      9.31 o
   4   2   6      179.59      182.25     10.16 o
   5   2   6        9.26       14.80      7.21 o
   6   2   6       95.64      110.05      8.33 o
   7   2   6      409.71      466.57     10.83 o
   8   2   6      104.74      114.06     10.51 o
   9   2   6        0.66        6.57      7.84 o
  10   2   6       80.22       53.46      7.21 o
  11   2   6        4.80       11.26      6.75 o
  12   2   6       34.18       23.93      6.11 o
  13   2   6        2.86       -0.66      6.59 o
 -15   3   6       41.30       39.48      5.73 o
 -14   3   6        0.62        5.04      5.48 o
 -13   3   6      100.53       90.68      6.43 o
 -12   3   6       27.76       21.69      4.94 o
 -11   3   6      113.31      105.39      4.54 o
 -10   3   6       62.76       61.96      5.12 o
  -9   3   6      119.47      122.35      7.12 o
  -8   3   6      635.62      664.63     17.26 o
  -7   3   6       33.39       26.88      5.39 o
  -6   3   6      761.29      755.90     27.15 o
  -5   3   6      225.62      174.40      6.32 o
  -4   3   6     1975.98     2303.22     53.91 o
  -3   3   6     2184.36     2113.94     71.60 o
  -2   3   6      676.07      786.79     31.74 o
  -1   3   6     1702.13     1542.04     84.82 o
   0   3   6      508.93      388.44      9.58 o
   1   3   6      139.20       96.21     10.27 o
   2   3   6     1484.62     1421.93     17.79 o
   3   3   6       11.37       16.87      6.24 o
   4   3   6      420.98      499.38     45.64 o
   5   3   6       13.61       24.78      7.90 o
   6   3   6       90.75      107.59     11.25 o
   7   3   6      228.63      245.73      9.24 o
   8   3   6       50.09       57.22      7.38 o
   9   3   6        0.01        3.37     10.30 o
  10   3   6       41.93       44.18     10.65 o
  11   3   6        7.96       18.08      7.21 o
  12   3   6        1.02        3.66      7.55 o
  13   3   6        6.82        2.17      7.56 o
 -15   4   6        4.40       -0.07     10.95 o
 -14   4   6       37.24       27.53      5.89 o
 -13   4   6        0.65       -2.91      7.38 o
 -12   4   6       37.79       31.83      4.85 o
 -11   4   6        1.30       -0.12      4.42 o
 -10   4   6       61.36       45.22      4.95 o
  -9   4   6       95.60       82.54      5.15 o
  -8   4   6      123.75      131.62      5.76 o
  -7   4   6      417.42      482.56      6.74 o
  -6   4   6      345.97      320.65      9.96 o
  -5   4   6      344.88      400.51     12.67 o
  -4   4   6      953.77      917.40     27.05 o
  -3   4   6      386.18      443.28     21.86 o
  -2   4   6      954.37      741.92     42.50 o
  -1   4   6      222.46      204.83     30.53 o
   0   4   6      836.63      721.81     31.93 o
   1   4   6      254.83      282.73     14.18 o
   2   4   6       59.71       56.21      8.81 o
   3   4   6      150.48      210.19     32.57 o
   5   4   6        0.51       11.47      6.91 o
   6   4   6      158.23      146.42      7.18 o
   7   4   6      340.66      347.10     30.40 o
   8   4   6      330.53      363.16     10.19 o
   9   4   6        0.40        3.59     11.07 o
  10   4   6        1.79       10.54     10.37 o
  11   4   6       35.41       25.25     11.28 o
  12   4   6       15.24       16.33      6.56 o
  13   4   6       39.53       32.97      9.23 o
 -15   5   6        4.21        7.31      5.82 o
 -14   5   6        4.19       -4.28      7.70 o
 -13   5   6        0.36       10.60      4.73 o
 -12   5   6       49.27       32.92      4.83 o
 -11   5   6       53.30       39.33     11.27 o
 -10   5   6        4.42        5.94      5.70 o
  -9   5   6       60.52       60.01      4.92 o
  -8   5   6        2.21        2.34      4.61 o
  -7   5   6        5.10       -0.06      6.53 o
  -6   5   6       52.16       52.93      5.02 o
  -5   5   6      215.29      205.44      7.46 o
  -4   5   6      289.70      286.27      7.94 o
  -3   5   6      996.68      966.12     42.79 o
  -2   5   6      239.15      210.58     11.13 o
  -1   5   6        1.02        4.75      7.46 o
   0   5   6      501.94      504.81     31.20 o
   1   5   6     2292.27     1973.11    132.22 o
   2   5   6     3111.22     2869.65    207.26 o
   3   5   6      336.60      337.74     30.56 o
   4   5   6      961.27      937.64    119.46 o
   5   5   6       78.16       81.78      9.30 o
   6   5   6        3.81        6.18      6.50 o
   7   5   6      241.50      237.65     19.60 o
   8   5   6       60.16       67.74      6.71 o
   9   5   6       39.25       36.94      5.96 o
  10   5   6       29.33       23.49      6.57 o
  11   5   6        1.49        8.19      5.66 o
  12   5   6       11.79        6.71      5.16 o
 -14   6   6        2.12        8.11      6.34 o
 -13   6   6        6.86        3.61      5.47 o
 -12   6   6       10.24       14.95      4.79 o
 -11   6   6       12.19       17.02      4.69 o
 -10   6   6       50.42       50.67      4.82 o
  -9   6   6        1.48        1.26      5.00 o
  -8   6   6        1.78        7.43      4.57 o
  -7   6   6       15.72       14.95      6.96 o
  -6   6   6       54.00       45.72      5.82 o
  -5   6   6      103.43      109.07      6.24 o
  -4   6   6      695.65      747.62     32.15 o
  -3   6   6      380.21      352.01     18.63 o
  -2   6   6     4717.25     4568.14    225.79 o
  -1   6   6        4.41        2.08      9.22 o
   0   6   6      237.86      251.46     20.21 o
   1   6   6      129.65      124.19      6.67 o
   2   6   6      623.85      629.07     45.89 o
   3   6   6        4.73        4.48      5.93 o
   4   6   6      419.19      430.72     42.27 o
   5   6   6      207.47      184.47     21.25 o
   6   6   6      115.20      109.61      7.05 o
   7   6   6      468.26      430.15     35.64 o
   8   6   6        7.21       20.76     12.95 o
   9   6   6       10.81       20.00      5.89 o
  10   6   6        0.21       -2.74      5.02 o
  11   6   6        8.72        6.66     10.33 o
  12   6   6        1.70        8.02      5.62 o
 -14   7   6        3.20       -0.77      6.41 o
 -13   7   6       13.16       11.52      4.88 o
 -12   7   6        4.70       10.90      4.57 o
 -11   7   6       46.82       46.11      4.50 o
 -10   7   6       14.67       12.97      5.89 o
  -9   7   6       29.88       30.06      4.98 o
  -8   7   6       63.77       66.19      5.14 o
  -7   7   6      121.84      119.63      5.32 o
  -6   7   6       10.19        7.86      5.47 o
  -5   7   6      161.80      217.52      6.61 o
  -4   7   6        2.38        6.53      6.08 o
  -3   7   6      328.71      354.97     19.66 o
  -2   7   6     3715.69     3673.93    123.25 o
  -1   7   6       79.84       72.90     10.05 o
   0   7   6      177.04      163.90     18.22 o
   1   7   6       27.61       19.71      6.20 o
   2   7   6      230.48      212.03     15.29 o
   3   7   6       28.90       36.03      8.97 o
   4   7   6       35.72       31.34     13.44 o
   5   7   6        1.62        8.35      5.81 o
   6   7   6       23.73       20.55      5.71 o
   7   7   6      156.63      173.47     25.52 o
   8   7   6        1.52       13.51      8.79 o
   9   7   6        0.11       -4.72      6.22 o
  10   7   6        3.17       -0.46     15.45 o
  11   7   6        0.75        7.39      5.49 o
  12   7   6        6.26        3.21      6.05 o
 -14   8   6        0.19        1.90      5.73 o
 -13   8   6        1.15        6.77      5.50 o
 -12   8   6        0.01       -0.34      5.07 o
 -11   8   6       76.84       75.48      4.99 o
 -10   8   6        0.99        4.89      5.11 o
  -9   8   6      363.36      395.53     13.68 o
  -8   8   6      159.35      155.48      9.04 o
  -7   8   6        2.06       -1.43      4.51 o
  -6   8   6      109.29      110.00      9.85 o
  -5   8   6      352.45      402.37     20.02 o
  -4   8   6      490.99      492.61     30.08 o
  -3   8   6       51.42       43.94      8.13 o
  -2   8   6      254.79      233.35     17.86 o
  -1   8   6      652.08      695.38     63.19 o
   0   8   6       14.50       13.03      7.54 o
   1   8   6        0.56        9.99      8.17 o
   2   8   6       43.56       41.08      5.88 o
   3   8   6       31.87       19.99     14.78 o
   4   8   6       14.18       15.43      7.06 o
   5   8   6       51.34       49.91      6.34 o
   6   8   6       23.37       26.32      6.09 o
   7   8   6        0.64       -5.09      8.05 o
   8   8   6       10.62       -0.90      6.66 o
   9   8   6       15.03       16.32      6.05 o
  10   8   6        2.92       -6.48      6.48 o
  11   8   6        0.25        5.02      6.95 o
 -13   9   6        3.92        3.37      5.65 o
 -12   9   6       22.67       23.66      5.14 o
 -11   9   6        3.35        4.40      5.11 o
 -10   9   6        0.88       -0.07      5.17 o
  -9   9   6        0.58        7.37      4.80 o
  -8   9   6       36.57       31.34      4.72 o
  -7   9   6        7.19       16.01      5.48 o
  -6   9   6       36.83       41.21      5.63 o
  -5   9   6        0.17        0.83      5.04 o
  -4   9   6      135.89      138.74     10.63 o
  -3   9   6      172.64      148.31     11.12 o
  -2   9   6      325.62      349.75     28.67 o
  -1   9   6      137.31      120.37      9.56 o
   0   9   6       35.25       33.99      6.32 o
   1   9   6        7.84        9.47      5.52 o
   2   9   6      250.18      235.43      6.56 o
   3   9   6        5.04       17.28     10.84 o
   4   9   6       46.60       39.95      7.30 o
   5   9   6       15.86       10.91     11.81 o
   6   9   6        0.22       -4.38      7.76 o
   7   9   6       60.13       63.74      8.59 o
   8   9   6       16.90       15.85      5.70 o
   9   9   6        0.42        0.93     15.96 o
  10   9   6       28.70       34.94      6.94 o
  11   9   6        6.52        6.46      5.97 o
 -13  10   6       20.66       12.58      5.82 o
 -12  10   6        7.22        2.29      5.78 o
 -11  10   6        2.43        6.39      4.68 o
 -10  10   6       15.55       21.70      4.96 o
  -9  10   6       53.70       49.52      3.96 o
  -8  10   6       39.73       44.59      5.52 o
  -7  10   6        0.49        3.01      4.00 o
  -6  10   6       19.25       18.17      4.40 o
  -5  10   6      148.41      164.36     12.09 o
  -4  10   6      144.74      144.83     19.61 o
  -3  10   6        0.19       -2.52      6.25 o
  -2  10   6       72.23       76.08      7.64 o
  -1  10   6       23.61       28.58      6.69 o
   0  10   6      166.04      171.66      6.06 o
   1  10   6       12.47       21.49      5.32 o
   2  10   6        6.25        9.62      6.18 o
   3  10   6       45.81       29.55      8.83 o
   4  10   6      269.63      276.44     13.97 o
   5  10   6       13.12        8.14      8.17 o
   6  10   6        0.25       -3.11      7.90 o
   7  10   6       21.52       10.08      6.05 o
   8  10   6       25.59       20.47      5.52 o
   9  10   6        0.10        0.82      8.47 o
  10  10   6        2.63        6.78      9.33 o
 -12  11   6        0.46       -1.58      4.48 o
 -11  11   6       22.28       25.12      4.76 o
 -10  11   6        0.97        3.79      4.26 o
  -9  11   6        3.25        9.29      3.97 o
  -8  11   6       40.53       38.57      4.35 o
  -7  11   6       63.36       61.61      6.21 o
  -6  11   6       20.76       34.07      5.90 o
  -5  11   6        1.01       -5.20      5.20 o
  -4  11   6       14.37       11.23      5.29 o
  -3  11   6        3.70       12.66      6.83 o
  -2  11   6        3.46        8.15      5.83 o
  -1  11   6      162.70      177.91     18.06 o
   0  11   6      164.21      170.41      7.73 o
   1  11   6       77.09       74.33      5.06 o
   2  11   6       25.04       25.79      5.63 o
   3  11   6       98.24       90.29     13.10 o
   4  11   6       13.98       17.05      9.12 o
   5  11   6       30.35       31.20      6.78 o
   6  11   6       21.82       21.15      6.80 o
   7  11   6       55.83       53.07      6.78 o
   8  11   6        1.10       -0.78      6.15 o
   9  11   6        3.08        9.13      6.59 o
  10  11   6        5.78       -0.91      7.10 o
 -11  12   6        7.17       10.58      4.52 o
 -10  12   6        7.38       13.05      5.53 o
  -9  12   6        2.42        8.31      4.03 o
  -8  12   6       47.98       60.62      5.11 o
  -7  12   6        1.31        2.90      4.43 o
  -6  12   6       20.29       12.19      6.31 o
  -5  12   6       33.68       31.65      6.14 o
  -4  12   6       45.50       52.71      6.06 o
  -3  12   6       50.07       54.65      6.09 o
  -2  12   6       37.69       36.15      5.17 o
  -1  12   6       31.83       36.90      5.39 o
   0  12   6      152.32      165.93     14.62 o
   1  12   6       15.04        3.34      5.23 o
   2  12   6        0.17        5.61      5.20 o
   3  12   6        0.15       -0.45      6.50 o
   4  12   6       30.30       26.44      8.58 o
   5  12   6        5.42       16.98      6.76 o
   6  12   6       87.70       65.81      7.11 o
   7  12   6       83.24       82.53      8.98 o
   8  12   6        7.55       10.70      7.00 o
   9  12   6        8.03        8.77      8.41 o
 -11  13   6       38.69       23.25      4.72 o
 -10  13   6        3.46       10.97      5.31 o
  -9  13   6        0.47        4.10      4.60 o
  -8  13   6       24.92       16.12      4.63 o
  -7  13   6       74.43       64.42      5.01 o
  -6  13   6       15.54       13.61      5.16 o
  -5  13   6       29.75       26.81      5.42 o
  -4  13   6       41.03       47.44      6.00 o
  -3  13   6      185.14      168.79     13.39 o
  -2  13   6        3.11        6.81      5.72 o
  -1  13   6       56.19       52.21      8.37 o
   0  13   6       10.96       17.05      7.24 o
   1  13   6       14.79       14.36      4.80 o
   2  13   6        1.50        5.93      4.67 o
   3  13   6       41.83       50.07      6.92 o
   4  13   6       14.68        2.30      8.88 o
   5  13   6       25.98       20.24      6.99 o
   6  13   6       13.85       15.29      7.57 o
   7  13   6        3.35        1.52      6.84 o
   8  13   6       24.06       36.65      8.66 o
 -10  14   6        4.46        8.57      5.01 o
  -9  14   6        2.75        6.29      5.24 o
  -8  14   6        8.15       11.11      4.69 o
  -7  14   6        8.43       11.00      5.80 o
  -6  14   6        1.79        0.00      5.34 o
  -5  14   6        9.68        8.55      6.25 o
  -4  14   6        7.01        8.27      6.48 o
  -3  14   6       43.43       47.94      6.11 o
  -2  14   6       77.48       94.87      9.64 o
  -1  14   6       72.71       73.00      5.70 o
   0  14   6        0.59        6.00      5.49 o
   1  14   6       24.44       16.05      5.97 o
   2  14   6       11.65       19.43      7.00 o
   3  14   6        4.64        6.61      6.86 o
   4  14   6       14.36       10.43      8.11 o
   5  14   6        2.92        8.47      6.91 o
   6  14   6        0.11        3.95      5.86 o
   7  14   6        4.30       19.69      8.87 o
  -8  15   6        0.11        2.27      5.24 o
  -7  15   6       18.20       17.85      5.22 o
  -6  15   6        0.00        1.42      5.20 o
  -5  15   6        2.25        8.00      5.13 o
  -4  15   6       25.43       35.64      6.72 o
  -3  15   6       25.76       23.47      5.81 o
  -2  15   6       50.91       51.64      5.34 o
  -1  15   6        4.55        3.04      5.23 o
   0  15   6       21.52       17.77      5.34 o
   1  15   6        0.05        5.73      5.25 o
   2  15   6        4.63        9.74      7.11 o
   3  15   6        1.97        5.58      6.26 o
   4  15   6        0.36        7.33      8.29 o
   5  15   6       54.04       39.97     10.16 o
   6  15   6        2.55        3.87      7.34 o
  -7  16   6        0.04       -2.63      5.03 o
  -6  16   6        0.53        4.08      6.03 o
  -5  16   6       12.32       10.59      5.27 o
  -4  16   6       11.19       11.83      5.79 o
  -3  16   6        3.90        4.02      6.21 o
  -2  16   6        0.13       -1.75      5.95 o
  -1  16   6        1.28       -4.50      5.43 o
   0  16   6        1.27        7.89      6.91 o
   1  16   6        1.54        0.15      6.07 o
   2  16   6        0.92       -2.58      6.62 o
   3  16   6        0.16        0.22      6.28 o
   4  16   6        1.66       11.22     11.95 o
   5  16   6        1.78        3.12      7.84 o
  -5  17   6        2.51        1.15      6.25 o
  -4  17   6       12.92       13.47      6.24 o
  -3  17   6        2.30       11.38      7.30 o
  -2  17   6       34.51       32.52      6.16 o
  -1  17   6        6.25        2.93      5.91 o
   0  17   6        0.19       -3.15      6.39 o
   1  17   6        0.64       -0.14      7.47 o
   2  17   6        1.96        8.33      7.14 o
   3  17   6        5.47        5.59      8.72 o
 -15   1   7       12.66        7.41      6.45 o
 -14   1   7        0.69        1.68      6.15 o
 -13   1   7        1.99        2.03      5.18 o
 -12   1   7      150.55      136.42     17.40 o
 -11   1   7       95.18      113.63      5.06 o
 -10   1   7        0.90        0.32      5.87 o
  -9   1   7       26.17       31.68      4.45 o
  -8   1   7      292.02      270.65      7.29 o
  -7   1   7       16.90       13.73      4.03 o
  -6   1   7     1101.07     1181.58      8.36 o
  -5   1   7      910.92      985.06     13.55 o
  -4   1   7     3042.98     3001.30     71.53 o
  -2   1   7      242.42      212.81     12.15 o
  -1   1   7     2341.09     1769.84     92.48 o
   0   1   7      462.48      401.83      8.86 o
   1   1   7       12.91       10.22      6.45 o
   2   1   7      551.85      476.32     17.17 o
   3   1   7      436.50      415.75     14.94 o
   4   1   7      197.12      210.37     10.62 o
   7   1   7       89.98      106.89      7.80 o
   8   1   7       16.63       25.73      7.59 o
   9   1   7        5.88        8.51      5.56 o
  10   1   7        7.78       22.21      5.13 o
  11   1   7        0.89        8.19      5.96 o
  12   1   7        0.29        4.91      7.55 o
 -15   2   7       34.45       26.47      7.22 o
 -14   2   7        2.00        1.06      5.36 o
 -13   2   7       78.92       67.92      6.10 o
 -12   2   7      165.27      179.85     13.81 o
 -11   2   7      185.04      162.52      5.13 o
 -10   2   7       36.68       30.34      8.84 o
  -9   2   7       54.32       56.51      4.79 o
  -8   2   7       96.16      112.01      6.76 o
  -7   2   7      249.75      285.68      5.21 o
  -6   2   7      620.70      650.65     13.06 o
  -5   2   7      763.96      882.83     17.84 o
  -3   2   7     2000.87     2110.14     61.23 o
  -2   2   7       52.12       52.17      6.08 o
  -1   2   7        3.89        9.04      5.66 o
   0   2   7        0.01        2.47      6.90 o
   1   2   7       25.71       13.97      6.83 o
   2   2   7       67.97       71.04      8.06 o
   3   2   7        5.11        4.64      9.28 o
   4   2   7      151.20      149.10     14.02 o
   6   2   7      149.36      139.82      8.30 o
   7   2   7      255.85      291.00     12.27 o
   8   2   7        0.36       10.65      9.88 o
   9   2   7       14.86        2.60      7.45 o
  10   2   7        5.05       11.30      7.23 o
  11   2   7       30.71       33.29      5.36 o
  12   2   7       15.85        8.59      6.59 o
 -15   3   7        5.03       -7.71      7.71 o
 -14   3   7        0.22        2.82      5.39 o
 -13   3   7       33.57       36.58      8.42 o
 -12   3   7      264.02      240.83      8.62 o
 -11   3   7        1.10        4.52      5.22 o
 -10   3   7        0.26        2.74      5.23 o
  -9   3   7      133.27      126.95      5.15 o
  -8   3   7       14.64       19.30      5.29 o
  -7   3   7        4.95        8.93      4.77 o
  -6   3   7      351.13      367.58      7.66 o
  -5   3   7        2.34       12.66      4.71 o
  -4   3   7      721.20      835.57     10.79 o
  -3   3   7      128.88      151.01      6.88 o
  -2   3   7     1330.07     1317.54     48.06 o
  -1   3   7     1237.76     1154.15     57.47 o
   1   3   7       71.33       86.66      6.45 o
   2   3   7        1.82       11.35      9.31 o
   3   3   7       79.15       63.34      9.98 o
   4   3   7        5.90        3.69      5.90 o
   5   3   7      161.77      148.49     19.63 o
   6   3   7        0.30       -2.39      5.42 o
   7   3   7      514.62      522.35     43.55 o
   8   3   7      628.95      614.38     13.88 o
   9   3   7       14.72        8.08      6.85 o
  10   3   7       31.30       55.47     10.86 o
  11   3   7        2.54        6.77     10.16 o
  12   3   7        0.65        8.78      5.61 o
 -15   4   7       18.85       14.95      5.74 o
 -14   4   7       46.13       31.57      6.59 o
 -13   4   7        9.98       17.72      4.37 o
 -12   4   7       12.52       10.46      4.43 o
 -11   4   7       35.23       39.41      4.34 o
 -10   4   7       22.59       32.50      5.73 o
  -9   4   7        1.77        5.72      4.80 o
  -8   4   7       35.20       29.46      4.40 o
  -7   4   7       76.11       65.01      5.25 o
  -6   4   7        0.10        5.53      4.73 o
  -5   4   7       92.73      100.55      6.12 o
  -4   4   7      799.74      880.63     37.40 o
  -3   4   7      981.76     1003.24     38.59 o
  -2   4   7        0.50        2.97      6.74 o
  -1   4   7        4.47       -3.24      7.74 o
   0   4   7     1530.24     1441.66     72.71 o
   1   4   7       27.72       38.55      5.74 o
   2   4   7      386.18      396.00     62.97 o
   3   4   7      304.33      344.91     50.86 o
   4   4   7        9.23        5.62      8.07 o
   5   4   7      129.44      127.63     16.20 o
   6   4   7       16.30       16.75      5.82 o
   7   4   7      165.57      193.03     29.31 o
   8   4   7       14.48       18.10      6.40 o
   9   4   7      120.14      110.02     13.80 o
  10   4   7       20.15       14.20      6.44 o
  11   4   7        2.99        8.43      6.48 o
  12   4   7        1.37        3.11      4.58 o
 -15   5   7        0.00       -0.45      8.70 o
 -14   5   7       12.25       14.94      8.00 o
 -13   5   7        7.11        7.34      6.03 o
 -12   5   7        4.76        5.13      4.36 o
 -11   5   7       22.35       22.69      4.53 o
 -10   5   7       12.29        8.86      4.39 o
  -9   5   7        1.99        1.04      4.83 o
  -8   5   7       14.12       23.54      5.40 o
  -7   5   7       26.94       24.91      5.13 o
  -6   5   7       20.96       15.86      4.51 o
  -5   5   7      529.51      623.64     18.40 o
  -4   5   7      776.81      864.77     32.68 o
  -3   5   7      307.10      356.24     25.44 o
  -2   5   7     1795.05     1660.07    192.69 o
  -1   5   7       39.10       40.81      7.35 o
   0   5   7      332.93      264.38     12.53 o
   1   5   7        1.46       14.27      7.68 o
   2   5   7        0.07       -0.75      5.59 o
   3   5   7      331.15      378.05     40.72 o
   4   5   7        0.00        6.92      7.29 o
   5   5   7       23.94       19.94      6.77 o
   6   5   7       50.68       51.09      8.56 o
   7   5   7      322.91      352.94     39.53 o
   8   5   7        6.72        9.64      6.14 o
   9   5   7       61.98       69.25      6.50 o
  10   5   7        9.98       12.57      6.36 o
  11   5   7        0.91       -1.14      5.58 o
  12   5   7        0.32        4.80      5.97 o
 -14   6   7        5.82        8.13      5.01 o
 -13   6   7        0.11        8.65      5.31 o
 -12   6   7       13.26       24.77      5.34 o
 -11   6   7        9.84       15.11      4.51 o
 -10   6   7       71.39       74.87      6.24 o
  -9   6   7       21.76       23.87      6.24 o
  -8   6   7        5.06        5.59      4.94 o
  -7   6   7      410.78      395.24     11.11 o
  -6   6   7       84.78      100.02      5.55 o
  -5   6   7      625.15      665.55     28.37 o
  -4   6   7     2838.78     3093.66    116.07 o
  -3   6   7        7.05        6.52      6.84 o
  -2   6   7      118.00      165.77     40.21 o
  -1   6   7       73.43       73.83      7.89 o
   0   6   7      148.25      165.00      9.89 o
   1   6   7        0.04        7.32      5.94 o
   2   6   7      143.92      157.67     12.40 o
   3   6   7      239.89      260.80     24.45 o
   4   6   7      399.34      371.80     49.23 o
   5   6   7        6.13        9.83      7.94 o
   6   6   7      280.66      277.50     23.66 o
   7   6   7      173.47      153.63     13.15 o
   8   6   7       32.41       35.62      7.40 o
   9   6   7       35.79       30.48     14.45 o
  10   6   7        4.18       14.38      8.88 o
  11   6   7        4.75       10.21      6.41 o
  12   6   7        2.45        6.94      5.91 o
 -14   7   7        0.71        2.43      4.53 o
 -13   7   7       20.72       18.86      5.09 o
 -12   7   7        9.12       11.77      4.23 o
 -11   7   7        9.47        9.90      4.72 o
 -10   7   7      232.65      223.71      6.07 o
  -9   7   7        0.23        7.66      5.43 o
  -8   7   7        0.20        1.57      5.30 o
  -7   7   7       49.34       54.28      4.85 o
  -6   7   7       98.00      112.96      5.42 o
  -5   7   7      117.07      112.52      6.37 o
  -4   7   7       34.55       32.10      6.28 o
  -3   7   7     1016.69      946.83     64.45 o
  -2   7   7       17.65       18.19      6.60 o
  -1   7   7      323.61      306.62     42.02 o
   0   7   7       15.90       30.87      8.04 o
   1   7   7        7.02       -0.51      6.10 o
   2   7   7      125.89      121.88     13.94 o
   3   7   7      309.82      341.01     27.75 o
   4   7   7       32.09       41.23      7.73 o
   5   7   7        0.36        6.76      7.81 o
   6   7   7      159.36      159.96     14.29 o
   7   7   7       95.35       68.51     10.53 o
   8   7   7        1.54        3.25      7.73 o
   9   7   7        0.92        0.97      7.65 o
  10   7   7        1.86       11.06      8.07 o
  11   7   7        3.20        0.50      5.80 o
 -14   8   7        1.27        0.77      4.80 o
 -13   8   7       13.50       10.88      4.46 o
 -12   8   7        2.50        3.85      4.76 o
 -11   8   7        0.06       -4.77      5.73 o
 -10   8   7        1.02       -1.91      4.69 o
  -9   8   7       71.45       68.74      4.61 o
  -8   8   7       29.10       30.36      4.87 o
  -7   8   7        0.01       -3.14      5.28 o
  -6   8   7        9.06        5.60      5.34 o
  -5   8   7       29.78       34.00      5.17 o
  -4   8   7        0.14        4.34      4.99 o
  -3   8   7      361.66      325.55     22.70 o
  -2   8   7      518.47      571.62     70.00 o
  -1   8   7      119.21      124.59     15.78 o
   0   8   7      133.37      124.92      8.09 o
   1   8   7       44.43       34.22      7.03 o
   2   8   7        4.17        9.60      6.27 o
   3   8   7       59.53       66.85     12.53 o
   4   8   7      709.94      671.84    107.72 o
   5   8   7      402.85      396.63     44.24 o
   6   8   7      399.31      336.59     33.30 o
   7   8   7       32.35       39.88      7.85 o
   8   8   7        0.38        2.48      6.94 o
   9   8   7        1.73       -0.41      5.23 o
  10   8   7       16.95       19.75      6.37 o
  11   8   7        9.11        8.86      6.87 o
 -13   9   7       83.71       72.09      5.05 o
 -12   9   7       46.66       30.47      5.03 o
 -11   9   7        7.35        6.30      6.22 o
 -10   9   7       17.74       25.73      4.38 o
  -9   9   7       78.34       85.72      5.51 o
  -8   9   7      112.85      114.75      6.08 o
  -7   9   7      246.72      235.74      9.64 o
  -6   9   7        0.19        4.57      4.52 o
  -5   9   7       14.00       22.44      5.14 o
  -4   9   7      284.83      324.12     25.64 o
  -3   9   7        7.01        6.99      5.48 o
  -2   9   7       72.41       67.27     10.16 o
  -1   9   7      228.88      201.34     30.05 o
   0   9   7       16.99       13.43      9.81 o
   1   9   7        5.07        8.87      6.60 o
   2   9   7        0.12       -1.84      7.39 o
   3   9   7      262.22      270.38     20.12 o
   4   9   7        8.28       14.53      7.09 o
   5   9   7       20.69       23.29      6.75 o
   6   9   7        0.30        4.73      6.41 o
   7   9   7        1.22        6.71      7.78 o
   8   9   7        8.15       15.48      6.32 o
   9   9   7       20.43       26.09      5.76 o
  10   9   7        2.73       -0.11      5.75 o
 -13  10   7       10.92       14.36      5.28 o
 -12  10   7       50.86       53.75      5.23 o
 -11  10   7       27.44       27.50      5.41 o
 -10  10   7        0.14       -0.06      5.83 o
  -9  10   7        1.80        2.02      4.05 o
  -8  10   7       27.99       21.46      4.70 o
  -7  10   7      221.37      217.01     11.54 o
  -6  10   7      304.75      320.79     15.66 o
  -5  10   7       66.84       68.26      6.18 o
  -4  10   7       34.62       27.03      5.33 o
  -3  10   7      150.29      160.82      6.31 o
  -2  10   7       11.73        6.87      5.41 o
  -1  10   7       13.83       27.68      8.33 o
   0  10   7       87.34       73.39     11.16 o
   1  10   7        3.76       10.65      7.61 o
   2  10   7      201.00      191.03      9.68 o
   3  10   7        1.07        6.24      8.39 o
   4  10   7       15.65       11.09      6.87 o
   5  10   7      423.98      398.37     45.45 o
   6  10   7       58.72       39.09      6.33 o
   7  10   7        2.40        6.92      8.22 o
   8  10   7        6.77       11.47      6.68 o
   9  10   7        0.33       12.23      6.75 o
  10  10   7        2.89        2.94      5.94 o
 -12  11   7        8.51        8.67      5.03 o
 -11  11   7        5.56        7.83      4.16 o
 -10  11   7        0.33       -1.07      4.00 o
  -9  11   7        0.41        4.67      3.60 o
  -8  11   7        7.48        7.81      4.11 o
  -7  11   7        9.46        9.14      4.30 o
  -6  11   7        0.59       -0.06      4.35 o
  -5  11   7        4.70        8.12      4.74 o
  -4  11   7        8.26       10.19      5.09 o
  -3  11   7       19.00       22.06      5.08 o
  -2  11   7        7.34       17.05      6.22 o
  -1  11   7      128.71      122.95     22.34 o
   0  11   7        6.36       11.11      6.81 o
   1  11   7        5.50       -0.10      5.61 o
   2  11   7        3.12       11.85      5.32 o
   3  11   7       37.30       24.78      7.46 o
   4  11   7       31.96       16.85      6.80 o
   5  11   7       16.20       17.89      8.23 o
   6  11   7       88.85       64.08     10.90 o
   7  11   7        0.09       -5.19      8.01 o
   8  11   7       13.68        1.86      8.49 o
   9  11   7        9.41        4.87      6.90 o
 -11  12   7        7.76       12.02      4.70 o
 -10  12   7        0.05        3.25      5.07 o
  -9  12   7        0.03        5.57      4.64 o
  -8  12   7        5.74       10.34      4.15 o
  -7  12   7       13.30       11.31      4.86 o
  -6  12   7       55.59       56.11      5.67 o
  -5  12   7      456.09      466.40     29.08 o
  -4  12   7       95.03      106.16      5.56 o
  -3  12   7       63.30       62.94      9.00 o
  -2  12   7       11.19       10.66      5.47 o
  -1  12   7       35.89       33.12      5.52 o
   0  12   7      116.24      122.94     12.38 o
   1  12   7       57.00       52.46      7.18 o
   2  12   7       14.12       15.79      6.16 o
   3  12   7       34.38       17.07      7.59 o
   4  12   7       25.48       19.75      6.88 o
   5  12   7       24.44       23.08      8.36 o
   7  12   7        1.28        3.59      6.71 o
   8  12   7        4.27        1.32      7.01 o
   9  12   7        1.19        1.61      6.29 o
 -11  13   7        1.74        4.92      8.65 o
 -10  13   7        1.75        5.98      4.59 o
  -9  13   7        0.87        0.40      4.76 o
  -8  13   7        9.31        8.37      5.00 o
  -7  13   7       10.99       11.05      4.90 o
  -6  13   7        7.48        3.24      4.83 o
  -5  13   7        7.50       10.68      5.89 o
  -4  13   7       30.59       27.22      5.63 o
  -3  13   7       92.73       74.65      9.74 o
  -2  13   7      169.14      188.32     20.35 o
  -1  13   7        7.26       13.39      6.86 o
   0  13   7       45.83       50.72     10.99 o
   1  13   7        0.45       -2.84      7.74 o
   2  13   7       34.44       35.77      5.05 o
   3  13   7        3.58        4.31      8.45 o
   4  13   7        0.36        5.75      6.91 o
   5  13   7       21.54       23.97      8.55 o
   6  13   7        7.98        4.10      6.45 o
   7  13   7       52.75       44.42      9.44 o
   8  13   7        0.49       -0.46      8.76 o
 -10  14   7       15.99       20.34      6.03 o
  -9  14   7        0.03        3.57      4.81 o
  -8  14   7       10.34       11.47      5.71 o
  -7  14   7       29.70       30.01      5.36 o
  -6  14   7        2.72        2.88      5.53 o
  -5  14   7       53.96       58.79      5.52 o
  -4  14   7      184.28      192.09     18.45 o
  -3  14   7       22.42       20.54      7.16 o
  -2  14   7       17.31       11.34      5.90 o
  -1  14   7       28.36       11.85      6.68 o
   0  14   7       18.45       15.54      6.11 o
   1  14   7       37.48       38.30      5.92 o
   2  14   7        2.96        8.79      9.21 o
   3  14   7        1.28        1.59      9.16 o
   4  14   7        1.46       -2.42      6.72 o
   5  14   7       25.18       25.84      8.68 o
   6  14   7       13.68        3.21      8.66 o
   7  14   7       11.04       10.75      7.30 o
  -8  15   7        0.48        0.46      4.83 o
  -7  15   7        0.76        1.36      4.79 o
  -6  15   7        6.66        9.71      5.08 o
  -5  15   7       47.56       38.43      5.08 o
  -4  15   7       34.97       42.39      6.19 o
  -3  15   7       92.49       97.12      6.44 o
  -2  15   7       28.84       20.22      6.20 o
  -1  15   7        1.65       13.66      6.30 o
   0  15   7        6.45        6.62      6.27 o
   1  15   7        0.64       11.30      8.18 o
   2  15   7        0.48       -3.67      7.46 o
   3  15   7        0.73        4.26      7.31 o
   4  15   7        4.02        4.02      8.54 o
   5  15   7        2.25       -1.58      9.89 o
   6  15   7       10.23       19.37      9.09 o
  -7  16   7        9.87        8.59      4.94 o
  -6  16   7        0.00        0.55      5.17 o
  -5  16   7       13.97        9.96      5.63 o
  -4  16   7       47.80       51.73      5.87 o
  -3  16   7        1.36       12.54      6.99 o
  -2  16   7        3.74       -6.24      6.24 o
  -1  16   7        0.28       -5.45      6.15 o
   0  16   7        0.01        5.68      7.05 o
   1  16   7        1.65       -2.42      5.50 o
   2  16   7        1.48        8.79     12.16 o
   3  16   7        0.08       -2.21      7.18 o
   4  16   7        0.04       13.84      9.80 o
  -5  17   7        1.24        1.58      9.49 o
  -4  17   7       14.53        8.71      5.26 o
  -3  17   7        3.85        5.59      5.11 o
  -2  17   7       17.49       11.49      6.61 o
  -1  17   7        9.31        0.48      6.95 o
   0  17   7        0.45        4.43      6.88 o
   1  17   7        1.04       12.90     11.56 o
   2  17   7        0.10        8.93     12.58 o
 -15   0   8        4.00       -1.48      7.84 o
 -14   0   8       10.11       14.20     10.30 o
 -13   0   8       17.49       20.70      7.52 o
 -12   0   8       23.83       24.78      6.78 o
 -11   0   8       24.90        6.71      7.14 o
 -10   0   8       74.53       97.52      6.20 o
  -9   0   8      128.46      121.03      6.77 o
  -8   0   8       71.24       73.80     10.91 o
  -7   0   8      537.76      612.79     14.69 o
  -6   0   8     1932.75     2089.11     21.30 o
  -5   0   8     1070.81     1102.03     26.85 o
  -4   0   8     3751.08     3905.03    109.07 o
  -3   0   8     8083.18     7701.62    612.57 o
  -2   0   8     5072.16     4779.85    459.51 o
  -1   0   8     2525.02     2364.12    172.83 o
   0   0   8     1184.77      985.79     32.78 o
   1   0   8      157.33      150.54     11.14 o
   2   0   8      792.62      762.25     17.61 o
   3   0   8      335.70      286.50     10.86 o
   4   0   8       10.84       11.18      9.14 o
   9   0   8        0.05        6.26      7.14 o
  10   0   8        3.63       -1.72      7.10 o
  11   0   8       20.75       23.76      7.56 o
  12   0   8        4.99        4.96      7.52 o
 -15   1   8        6.21        6.80      5.38 o
 -14   1   8        4.04       18.07      7.72 o
 -13   1   8        4.52        8.92      6.09 o
 -12   1   8       28.99       30.27      8.84 o
 -11   1   8       42.25       44.40      4.65 o
 -10   1   8       93.47       99.50      4.97 o
  -9   1   8      296.61      282.85      7.69 o
  -8   1   8        7.44       12.80      4.77 o
  -7   1   8      172.38      153.24      5.04 o
  -6   1   8        8.56        2.09      4.27 o
  -5   1   8      205.80      225.51      5.69 o
  -4   1   8     1261.03     1129.58     23.23 o
  -3   1   8     1317.08     1427.09     62.20 o
  -2   1   8      851.11      902.64     63.74 o
  -1   1   8      292.12      252.96     15.71 o
   0   1   8      669.79      656.90     14.79 o
   1   1   8     1036.38      889.48     30.63 o
   2   1   8      145.52      134.81      9.62 o
   3   1   8        9.91       13.76      6.77 o
   4   1   8      279.39      254.80     12.65 o
   5   1   8      155.07      144.43      9.88 o
   8   1   8       12.94       14.62      7.45 o
   9   1   8        2.82       -6.61      9.46 o
  10   1   8        0.16        5.26      7.24 o
  11   1   8       22.65       23.34      6.50 o
  12   1   8       13.42        5.92      6.37 o
 -15   2   8       13.77       18.43      7.93 o
 -14   2   8       16.61       13.15      6.22 o
 -13   2   8      128.35      115.30      9.05 o
 -12   2   8        4.66        4.43      4.18 o
 -11   2   8        1.93       11.59      5.37 o
 -10   2   8       59.32       77.95     10.60 o
  -9   2   8       26.09       34.21      4.31 o
  -8   2   8      523.38      558.84      9.92 o
  -7   2   8       74.14       72.25      4.59 o
  -6   2   8      106.81       96.27      5.36 o
  -5   2   8      436.04      549.60     10.91 o
  -4   2   8     1642.35     1718.58     45.70 o
  -3   2   8      803.11      995.14     40.06 o
  -1   2   8     3608.98     3422.92    176.26 o
   0   2   8       29.01       28.32      6.14 o
   1   2   8      288.66      250.41      7.79 o
   2   2   8      725.59      640.31     16.13 o
   3   2   8      233.99      240.11     14.45 o
   4   2   8       19.04       29.03     13.08 o
   5   2   8      868.72      790.76     13.22 o
   6   2   8       12.06       17.61      8.19 o
   7   2   8       20.42       24.61      5.79 o
   8   2   8       74.79      100.84      8.44 o
   9   2   8        4.19       -3.48      7.77 o
  10   2   8        1.71        4.21      5.82 o
  11   2   8        4.32       13.23      6.18 o
  12   2   8        1.87       10.96      6.38 o
 -15   3   8        5.78       13.11      8.05 o
 -14   3   8        4.88       -0.09      7.56 o
 -13   3   8        4.77       12.72      5.24 o
 -12   3   8        7.71        7.49      4.30 o
 -11   3   8        1.17        9.62      7.26 o
 -10   3   8        0.05        4.18      6.11 o
  -9   3   8      220.88      189.02      5.55 o
  -8   3   8      268.18      276.75      7.81 o
  -7   3   8       36.53       40.20      5.08 o
  -6   3   8      232.80      268.81      6.79 o
  -5   3   8      497.57      499.96      6.83 o
  -4   3   8      356.67      291.27     13.27 o
  -3   3   8     2540.11     2761.49    116.80 o
  -2   3   8      794.02      793.60     52.83 o
  -1   3   8        6.60       10.02      5.61 o
   0   3   8       25.68       15.78      6.62 o
   1   3   8      136.88      163.99      6.74 o
   2   3   8       91.00       62.63      8.70 o
   3   3   8      535.60      462.50     15.71 o
   4   3   8        4.95        0.91      9.42 o
   5   3   8        2.15        2.61      5.68 o
   6   3   8      567.25      553.38     49.28 o
   7   3   8       30.34       19.24      5.73 o
   8   3   8        1.28       -1.43      7.50 o
   9   3   8        8.74        6.93      5.09 o
  10   3   8       10.80       19.80      7.34 o
  11   3   8        6.63        9.10      5.18 o
  12   3   8       19.22       14.31      5.13 o
 -15   4   8       16.69       23.26      6.12 o
 -14   4   8       10.05        9.48      5.62 o
 -13   4   8       15.03       15.41      4.36 o
 -12   4   8       71.17       63.28      5.05 o
 -11   4   8        8.58        9.61      5.06 o
 -10   4   8      415.28      364.25     18.47 o
  -9   4   8      199.65      233.61      6.24 o
  -8   4   8      480.92      513.76      6.84 o
  -7   4   8      188.33      194.34      5.92 o
  -6   4   8        0.22        9.60      5.62 o
  -5   4   8      272.44      290.64      6.50 o
  -4   4   8      280.93      271.34     10.53 o
  -3   4   8       10.78        4.77      5.40 o
  -2   4   8      532.08      536.69     32.26 o
  -1   4   8       12.94       12.23      6.62 o
   0   4   8      153.00      169.40      7.65 o
   1   4   8       84.38       91.90      7.12 o
   2   4   8       16.01       19.23      7.35 o
   3   4   8       12.74        7.78      6.59 o
   4   4   8       22.91       29.94      7.13 o
   5   4   8      437.72      441.96     38.17 o
   6   4   8       29.37       26.83      6.55 o
   7   4   8       55.84       56.90      6.35 o
   8   4   8        9.16       17.44      7.49 o
   9   4   8      103.59       97.14      6.69 o
  10   4   8        0.06        4.54      6.11 o
  11   4   8        5.49        0.51      7.47 o
  12   4   8        6.28        8.01      5.79 o
 -15   5   8       24.80       23.84     12.13 o
 -14   5   8        2.90        5.05      5.52 o
 -13   5   8       10.66        9.02      4.36 o
 -12   5   8        0.02       -0.89      4.62 o
 -11   5   8        0.22        4.90      7.89 o
 -10   5   8      207.07      179.74      6.92 o
  -9   5   8      235.28      257.09      6.22 o
  -8   5   8      104.26      105.78      6.18 o
  -7   5   8        0.12        6.05      4.48 o
  -6   5   8      679.32      701.18     20.14 o
  -5   5   8       24.40       31.18      5.41 o
  -4   5   8       26.25       29.46      6.06 o
  -3   5   8      117.69      121.94      7.22 o
  -2   5   8        0.36        5.47      6.59 o
  -1   5   8      424.85      358.12     23.73 o
   0   5   8      538.03      485.74     31.65 o
   1   5   8      709.78      609.68     25.15 o
   2   5   8      588.51      560.72     40.99 o
   3   5   8      361.90      342.90     35.22 o
   4   5   8       26.18       22.77      7.14 o
   5   5   8       27.61       33.36      6.18 o
   6   5   8      141.34      137.23      9.86 o
   7   5   8       99.39      125.78      8.14 o
   8   5   8       29.53       30.11      6.78 o
   9   5   8       14.52       20.04      5.39 o
  10   5   8        1.89        3.79      7.76 o
  11   5   8       10.45       14.39      5.96 o
  12   5   8        6.45        3.11      5.74 o
 -14   6   8       13.60       18.80      4.63 o
 -13   6   8        2.18       10.15      6.23 o
 -12   6   8       40.89       46.10      5.51 o
 -11   6   8       81.78       80.87      5.64 o
 -10   6   8      402.32      411.28     16.92 o
  -9   6   8        3.47       -5.26      5.26 o
  -8   6   8       64.17       47.42      8.00 o
  -7   6   8       49.72       52.31      5.36 o
  -6   6   8       56.18       62.05      5.12 o
  -5   6   8      446.29      509.15     22.21 o
  -4   6   8       67.90       66.06      6.56 o
  -3   6   8     1125.48     1276.45     64.29 o
  -2   6   8       19.76       20.66      9.11 o
  -1   6   8      235.28      215.65     24.04 o
   0   6   8      521.75      521.47     27.43 o
   1   6   8        7.66        6.35      5.98 o
   2   6   8        7.71       16.10      7.11 o
   3   6   8      215.67      190.92     30.35 o
   4   6   8       29.65       33.88      7.04 o
   5   6   8       20.68       32.89      6.96 o
   6   6   8        5.18       12.92      8.79 o
   7   6   8       15.31       15.16      7.75 o
   8   6   8        6.31       13.27      8.14 o
   9   6   8       45.45       37.96      7.65 o
  10   6   8        9.01        9.71      5.70 o
  11   6   8        5.97       10.16      6.60 o
 -14   7   8        1.83       10.74      5.43 o
 -13   7   8        0.01        5.13      4.42 o
 -12   7   8       77.98       69.62      4.78 o
 -11   7   8        0.84       -0.75      4.66 o
 -10   7   8       91.69       94.23      4.52 o
  -9   7   8      144.00      133.62      5.82 o
  -8   7   8      284.98      267.38      9.81 o
  -7   7   8      187.21      176.65      9.11 o
  -6   7   8       59.83       79.17      5.98 o
  -5   7   8       29.36       27.40      5.70 o
  -4   7   8       96.01       93.60      7.68 o
  -3   7   8      323.11      297.88     21.22 o
  -2   7   8      632.74      565.15     80.91 o
  -1   7   8       16.16       17.12      9.25 o
   0   7   8       23.64       24.49      8.03 o
   1   7   8      258.67      221.47     10.85 o
   2   7   8       16.21       21.19      5.65 o
   3   7   8      275.13      260.50     50.93 o
   4   7   8        0.03       -6.02     10.65 o
   5   7   8        5.18        7.57      7.03 o
   6   7   8        9.01        3.27      6.11 o
   7   7   8      124.08      130.85     14.29 o
   8   7   8       36.46       42.86      9.91 o
   9   7   8       14.53       25.90      7.83 o
  10   7   8        0.01       12.66      7.84 o
  11   7   8        0.30       -4.63      6.81 o
 -14   8   8        0.00        1.55      5.99 o
 -13   8   8        2.17        3.28      4.43 o
 -12   8   8       13.45        9.38      4.99 o
 -11   8   8       64.57       86.83      8.07 o
 -10   8   8       18.51       18.21      4.90 o
  -9   8   8      121.86      114.50      5.59 o
  -8   8   8       64.73       64.54      7.07 o
  -7   8   8      122.75      137.86     10.97 o
  -6   8   8        3.77        9.61      4.72 o
  -5   8   8       94.40      112.37      6.69 o
  -3   8   8       19.94       21.87      6.31 o
  -2   8   8        1.09       -1.44      7.12 o
  -1   8   8       58.75       46.09      7.29 o
   0   8   8      401.65      377.90     25.41 o
   1   8   8      137.72      146.26      6.87 o
   2   8   8       46.97       50.20      6.39 o
   3   8   8      651.03      606.50     69.81 o
   4   8   8     1103.72     1099.71    141.99 o
   5   8   8        8.26       -1.58      7.07 o
   6   8   8       24.14        2.46     10.47 o
   7   8   8        4.07       14.75      9.02 o
   8   8   8        0.08       -8.83     21.18 o
   9   8   8        1.03        3.10      8.93 o
  10   8   8        4.70       -2.12      8.26 o
  11   8   8        0.56        7.09      6.73 o
 -13   9   8        0.05       -1.99      4.55 o
 -12   9   8       35.76       42.81      5.02 o
 -11   9   8       25.95       31.67      5.38 o
 -10   9   8       35.08       40.33      7.00 o
  -9   9   8       16.85       24.18      4.63 o
  -8   9   8        0.51        8.10      4.64 o
  -7   9   8      116.78      113.93     10.55 o
  -6   9   8       23.77       20.80      5.16 o
  -5   9   8       86.78       73.98      5.10 o
  -4   9   8        4.98        8.43      5.43 o
  -3   9   8        0.00        3.35      5.92 o
  -2   9   8      238.07      277.63     42.48 o
  -1   9   8       74.76       61.54      7.18 o
   0   9   8       57.00       67.10     15.11 o
   1   9   8       31.88       32.35      8.87 o
   2   9   8      108.49      102.93      6.29 o
   3   9   8       48.36       50.23      9.14 o
   4   9   8        0.89        7.39      8.45 o
   5   9   8        4.14        3.78      6.85 o
   6   9   8        0.33       -0.40      5.65 o
   7   9   8       21.81       20.83      5.81 o
   8   9   8        4.27        6.45      6.32 o
   9   9   8        5.08        2.73     14.09 o
  10   9   8        1.24       -0.04      5.74 o
 -13  10   8        1.08        4.12      7.25 o
 -12  10   8       30.48       30.61      5.28 o
 -11  10   8       27.35       24.45      4.92 o
 -10  10   8       24.62       17.89      7.96 o
  -9  10   8       51.81       52.57      5.27 o
  -7  10   8      139.46      162.04     13.23 o
  -6  10   8        1.02        2.90      4.45 o
  -5  10   8      200.35      200.27     12.00 o
  -4  10   8      332.21      316.71     21.41 o
  -3  10   8       45.72       61.87     13.36 o
  -2  10   8      108.12      101.08      7.31 o
  -1  10   8        0.18        6.76      6.73 o
   0  10   8      161.04      156.82     11.62 o
   1  10   8        1.04        4.99      7.02 o
   2  10   8      130.69      122.24      6.91 o
   3  10   8       90.41       94.17      8.04 o
   4  10   8       30.19       32.48      6.66 o
   5  10   8       22.39       27.31      6.71 o
   6  10   8       27.85       24.67      7.54 o
   7  10   8        0.08        9.11      6.49 o
   8  10   8        0.93        2.99      5.93 o
   9  10   8        0.94       24.15     12.72 o
 -12  11   8        5.09       -0.16      4.69 o
 -11  11   8       10.68        5.74      5.76 o
 -10  11   8        9.99       13.75      4.35 o
  -9  11   8        6.00       11.64      4.20 o
  -8  11   8       33.13       31.96      4.61 o
  -7  11   8        4.21        0.56      4.20 o
  -6  11   8        0.21        5.90      4.39 o
  -5  11   8       29.59       33.41      5.81 o
  -4  11   8      119.17      133.11      6.58 o
  -3  11   8        3.46        7.63      7.60 o
  -2  11   8      594.66      646.76    108.35 o
  -1  11   8      579.20      538.72     36.08 o
   0  11   8        8.93        8.10      8.52 o
   1  11   8       40.94       31.59      5.93 o
   2  11   8        0.73       -1.03      5.98 o
   3  11   8       61.88       39.08      6.82 o
   4  11   8       27.45       25.36      6.82 o
   5  11   8        0.11        6.31      8.47 o
   6  11   8       42.51       39.44      6.93 o
   7  11   8       37.85       43.58     16.77 o
   8  11   8       56.74       72.17      9.81 o
   9  11   8        0.20        9.46      7.08 o
 -11  12   8        0.17        1.02      4.22 o
 -10  12   8        3.23        8.18      5.55 o
  -9  12   8        0.90        4.54      4.19 o
  -8  12   8       12.21       17.11      4.49 o
  -7  12   8      103.40       97.98      5.81 o
  -6  12   8       77.62       79.31     10.18 o
  -5  12   8        0.68        4.44      4.74 o
  -4  12   8       42.93       57.15      7.01 o
  -3  12   8      222.92      229.58     50.65 o
  -2  12   8      752.39      778.68    120.09 o
  -1  12   8        7.59        9.19      7.98 o
   0  12   8       87.31       77.07      5.98 o
   1  12   8       28.55       27.39      5.78 o
   2  12   8       39.05       35.23      7.37 o
   3  12   8       18.06       18.58      8.30 o
   4  12   8        4.88        4.86      8.14 o
   5  12   8        3.20       11.48      7.89 o
   6  12   8       13.28        1.79      6.57 o
   7  12   8        4.16        3.44      8.25 o
   8  12   8        1.10       -2.45      8.52 o
 -10  13   8        0.27        3.56      4.84 o
  -9  13   8        7.62        9.91      4.62 o
  -8  13   8        0.33       -0.10      4.60 o
  -7  13   8        0.18        3.38      4.59 o
  -6  13   8        1.25        1.93      4.50 o
  -5  13   8       71.75       67.54      5.03 o
  -4  13   8       52.24       58.73      6.41 o
  -3  13   8      100.22       92.25      9.75 o
  -2  13   8       76.05       55.84     16.41 o
  -1  13   8       63.19       69.46      6.87 o
   0  13   8        4.41        4.69      6.63 o
   1  13   8       41.68       46.11      6.84 o
   2  13   8        1.25       -3.42      5.16 o
   3  13   8        0.10       -3.53      7.26 o
   4  13   8        3.04        5.82      9.09 o
   5  13   8        3.38       -0.92      6.87 o
   6  13   8        0.31        7.34      8.65 o
   7  13   8       13.86       12.15      7.06 o
  -9  14   8        0.86        3.27      4.97 o
  -8  14   8        2.34        6.68      4.92 o
  -7  14   8        4.70       10.86      5.13 o
  -6  14   8        6.31        9.45      5.21 o
  -5  14   8        1.28        2.08      6.23 o
  -4  14   8        0.51        6.35      5.82 o
  -3  14   8       23.82       21.61      8.34 o
  -2  14   8      101.56       87.15     12.81 o
  -1  14   8        1.11        5.45      9.38 o
   0  14   8        0.03       -1.67      8.21 o
   1  14   8        9.02       14.71      5.79 o
   2  14   8        0.33      -11.60     11.60 o
   3  14   8        1.52        2.73      8.83 o
   4  14   8       24.62       13.38      6.87 o
   5  14   8        3.67        8.85      7.27 o
   6  14   8        4.36        3.77      8.75 o
  -8  15   8        2.44        5.90      4.87 o
  -7  15   8        8.36       11.78      5.28 o
  -6  15   8       11.06       10.24      6.19 o
  -5  15   8        9.92       10.55      6.16 o
  -4  15   8        1.77       -3.65      6.75 o
  -3  15   8        2.01       -1.31      6.05 o
  -2  15   8        0.69       16.48      6.75 o
  -1  15   8        0.01        0.53      6.57 o
   0  15   8        1.91       -1.12      6.90 o
   1  15   8        4.49       -1.98      6.64 o
   2  15   8        5.86        4.82      8.22 o
   3  15   8        0.98       10.34      9.03 o
   4  15   8        7.88        8.62      7.11 o
   5  15   8       11.67       12.85      7.15 o
  -7  16   8        7.90        6.13      8.89 o
  -6  16   8        1.70        6.37      6.30 o
  -5  16   8       36.85       31.81      5.60 o
  -4  16   8        9.72        9.53      5.90 o
  -3  16   8        7.04        9.10      6.87 o
  -2  16   8        0.27        7.19      8.11 o
  -1  16   8        4.08        3.76      5.84 o
   0  16   8        0.00       10.41      9.98 o
   1  16   8        1.83        8.06      7.11 o
   2  16   8        0.01       15.71     11.95 o
   3  16   8        0.56       -4.11      8.26 o
  -4  17   8        0.34       -1.52      8.55 o
  -3  17   8       17.74       23.21      7.14 o
  -2  17   8        0.01       -3.25      8.74 o
  -1  17   8        0.65        2.46      6.04 o
   0  17   8        2.79       10.06     13.16 o
   1  17   8        0.85        1.34      8.54 o
 -15   1   9        0.00        9.56      7.87 o
 -14   1   9       80.36       87.04      5.73 o
 -13   1   9       56.97       56.60      8.77 o
 -12   1   9        3.97        5.16      5.90 o
 -11   1   9       47.15       46.31      4.85 o
 -10   1   9       58.94       48.72      4.34 o
  -9   1   9      142.09      112.99      4.02 o
  -8   1   9      135.37      136.74      5.08 o
  -7   1   9      282.62      252.45      5.24 o
  -6   1   9      136.16      163.12      6.95 o
  -5   1   9      154.76      163.15      7.12 o
  -4   1   9     1316.10     1395.97     32.83 o
  -3   1   9        0.39        3.13      5.14 o
  -2   1   9      350.57      309.36     21.08 o
  -1   1   9      662.97      645.92     24.94 o
   0   1   9      768.33      753.00      9.01 o
   1   1   9      146.45      143.90      7.24 o
   2   1   9     1036.89      841.05     13.32 o
   3   1   9      343.31      279.91      8.59 o
   4   1   9      194.66      205.72      7.32 o
   5   1   9        5.46       -6.33     12.20 o
   6   1   9      726.30      744.32     12.58 o
   7   1   9        4.48       11.74     11.46 o
   8   1   9       28.75       34.59      7.84 o
   9   1   9        0.92        7.63      9.98 o
  10   1   9       15.68       19.28      6.01 o
  11   1   9        8.24       12.46      8.75 o
  12   1   9        5.89       16.83      6.40 o
 -15   2   9        0.01        5.58      7.83 o
 -14   2   9        0.00        0.93      5.21 o
 -13   2   9        7.69        0.77      7.57 o
 -12   2   9       28.96       18.57      4.40 o
 -11   2   9      214.43      217.43      9.31 o
 -10   2   9       33.85       42.26      4.78 o
  -9   2   9      297.29      304.09      7.98 o
  -8   2   9      913.74      981.48      9.41 o
  -7   2   9      129.06      157.13      5.02 o
  -6   2   9        1.11       -0.09      4.50 o
  -5   2   9        2.82        7.12      5.07 o
  -4   2   9        9.20       13.39      5.32 o
  -3   2   9       40.99       28.70      5.63 o
  -2   2   9      900.64      967.13     76.63 o
  -1   2   9      747.29      643.29     34.48 o
   0   2   9       11.21       11.62      6.68 o
   1   2   9       28.84       25.66      6.57 o
   2   2   9      324.86      310.73     15.83 o
   3   2   9      256.63      270.38      7.85 o
   4   2   9      263.59      255.43     13.88 o
   5   2   9      882.07      809.84     13.11 o
   6   2   9        1.63       14.38      8.15 o
   7   2   9      272.04      268.64     16.94 o
   8   2   9       27.41       18.56      5.64 o
   9   2   9       51.79       53.43      8.17 o
  10   2   9        0.75       -5.32      5.32 o
  11   2   9       13.32       10.05      7.25 o
  12   2   9        5.28        7.72      5.13 o
 -15   3   9        0.29        3.23      5.73 o
 -14   3   9       55.32       46.40      6.55 o
 -13   3   9       98.65       88.75      6.98 o
 -12   3   9        3.03        5.24      5.47 o
 -11   3   9        0.01        2.80      4.63 o
 -10   3   9        0.22        7.42      4.94 o
  -9   3   9      364.18      373.82      6.27 o
  -8   3   9       41.92       44.52      6.96 o
  -7   3   9       17.43       26.66      4.25 o
  -6   3   9      174.96      175.35      5.73 o
  -5   3   9      317.93      298.95      6.69 o
  -4   3   9      647.15      599.98     19.34 o
  -3   3   9      504.39      617.51     29.49 o
  -2   3   9       55.35       42.85      6.01 o
  -1   3   9        9.50        5.19      5.98 o
   0   3   9      201.07      160.70      8.44 o
   1   3   9     1437.69     1190.68     16.01 o
   2   3   9      157.02      190.17     10.33 o
   3   3   9       19.74       33.55      7.80 o
   4   3   9       60.60       36.38     12.86 o
   5   3   9      749.47      744.29     98.98 o
   6   3   9        0.00        4.93      7.71 o
   7   3   9       15.71       26.65     15.61 o
   8   3   9        3.79        6.02      5.92 o
   9   3   9        8.53       13.52      6.30 o
  10   3   9        1.16       12.46      6.25 o
  11   3   9        0.92        4.17      4.92 o
 -15   4   9       12.78        7.99      6.75 o
 -14   4   9        8.31        6.00      4.90 o
 -13   4   9        3.30        9.05      5.31 o
 -12   4   9       68.91       63.71      4.57 o
 -11   4   9      153.04      159.81      4.93 o
 -10   4   9      125.34      157.83      6.01 o
  -9   4   9        0.88       10.41      4.77 o
  -8   4   9       12.29       10.43      4.73 o
  -7   4   9       13.35       12.75      5.42 o
  -6   4   9      150.23      166.44      9.33 o
  -5   4   9        3.19        2.16      4.76 o
  -4   4   9       25.49       28.12      6.15 o
  -3   4   9      642.05      794.03     36.97 o
  -2   4   9       59.94       44.62      7.19 o
  -1   4   9      222.89      241.35     19.56 o
   0   4   9      750.88      584.15      8.92 o
   1   4   9      330.86      279.85     10.80 o
   2   4   9      294.57      272.33      8.21 o
   3   4   9        0.00        7.06      8.19 o
   4   4   9      154.65      190.64     35.57 o
   5   4   9        2.80        6.01      5.43 o
   6   4   9      253.75      267.83     31.72 o
   7   4   9       31.37        8.29      9.14 o
   8   4   9        0.04        4.71      6.13 o
   9   4   9       54.31       55.36     10.00 o
  10   4   9        1.37       -1.42     11.14 o
  11   4   9       32.58       34.49      6.78 o
 -15   5   9        6.33        7.36      6.60 o
 -14   5   9       71.63       61.79      5.44 o
 -13   5   9        0.10       -0.41      4.45 o
 -12   5   9       29.41       33.01      4.80 o
 -11   5   9       10.18        9.14      4.36 o
 -10   5   9        5.89       14.90      5.09 o
  -9   5   9       83.85       74.55      6.88 o
  -8   5   9       39.90       37.62      4.99 o
  -7   5   9      293.44      315.49      6.78 o
  -6   5   9       38.81       43.29      5.19 o
  -5   5   9      175.22      162.98     10.47 o
  -4   5   9      393.76      438.70     29.09 o
  -3   5   9       74.32       69.89      6.91 o
  -2   5   9       31.25       27.01      9.07 o
  -1   5   9       41.34       30.26      6.54 o
   0   5   9      167.95      151.77      7.11 o
   1   5   9        0.97        4.60      6.30 o
   2   5   9       61.77       68.16      5.29 o
   3   5   9       72.66       77.21     22.85 o
   4   5   9       90.56      104.97     10.09 o
   5   5   9       36.74       51.65      7.95 o
   6   5   9       45.51       39.47      6.60 o
   7   5   9      446.56      438.66     57.61 o
   8   5   9       20.66       29.27      5.99 o
   9   5   9        1.37        3.09      5.24 o
  10   5   9        2.11        6.48      7.99 o
  11   5   9        1.46        1.35     15.29 o
 -14   6   9       20.62       15.87      5.79 o
 -13   6   9        5.72        9.07      6.24 o
 -12   6   9       18.44       18.10      5.32 o
 -11   6   9       95.64       95.15      6.75 o
 -10   6   9      133.01      141.71      7.66 o
  -9   6   9        0.85        3.07      4.63 o
  -8   6   9       42.55       48.63      4.50 o
  -7   6   9        0.08        6.08      4.62 o
  -6   6   9      100.26      124.99      5.63 o
  -5   6   9      159.36      163.44     11.40 o
  -4   6   9       15.74       21.34      7.65 o
  -3   6   9       25.03       12.17      7.63 o
  -2   6   9      106.86      112.29     20.42 o
  -1   6   9       77.15       66.37      7.96 o
   0   6   9      260.69      210.76     14.08 o
   1   6   9      113.88      139.94      7.48 o
   2   6   9      159.24      188.40      8.91 o
   3   6   9      184.55      187.34     19.21 o
   4   6   9       45.75       52.69      8.25 o
   5   6   9        8.22       16.52      5.60 o
   6   6   9      240.37      233.96     24.46 o
   7   6   9       33.97       45.48      7.70 o
   8   6   9        7.91        0.46      6.29 o
   9   6   9       29.14       28.05     12.34 o
  10   6   9       18.78       17.61      5.89 o
  11   6   9       18.94       41.28     10.97 o
 -14   7   9        3.61        0.78      5.65 o
 -13   7   9       11.06        9.92      5.57 o
 -12   7   9      123.47      106.45      5.35 o
 -11   7   9       13.87       14.93      5.27 o
 -10   7   9        0.85        3.19      5.13 o
  -9   7   9        0.30       -4.31      4.31 o
  -8   7   9        0.37        1.78      4.91 o
  -7   7   9       65.38       60.54      5.67 o
  -6   7   9        1.43       -2.96      5.09 o
  -5   7   9        0.12        3.15      5.36 o
  -4   7   9        3.13       11.12      5.70 o
  -3   7   9       99.05      106.12      7.16 o
  -2   7   9       80.84       58.17     12.43 o
  -1   7   9       26.34       32.46      7.97 o
   0   7   9      203.35      165.05      9.97 o
   1   7   9      827.36      764.31     28.45 o
   2   7   9        4.77       11.83      6.61 o
   3   7   9        3.61        5.96      7.12 o
   4   7   9       29.03       26.14      5.95 o
   5   7   9       64.89       46.22     10.98 o
   6   7   9        2.31       -3.28      6.43 o
   7   7   9      102.71       82.67     20.33 o
   8   7   9       22.27        9.44      7.57 o
   9   7   9       16.65        8.88      6.58 o
  10   7   9        4.30       15.78     10.40 o
 -14   8   9        0.36       -6.07      6.86 o
 -13   8   9        0.00       -3.49      5.78 o
 -12   8   9      185.11      147.45      8.68 o
 -11   8   9      138.48      164.91      9.24 o
 -10   8   9       89.98      109.82      5.83 o
  -9   8   9       13.54       22.13      4.65 o
  -8   8   9      143.37      135.08      5.65 o
  -7   8   9       34.11       27.28      5.49 o
  -6   8   9        4.58       12.06      5.50 o
  -5   8   9      417.02      414.18     10.76 o
  -4   8   9       28.98       29.95      5.19 o
  -3   8   9        2.96        5.93      6.29 o
  -2   8   9      163.27      163.05     19.00 o
  -1   8   9      308.00      308.92     26.19 o
   0   8   9      167.19      184.58     11.85 o
   1   8   9        2.65        8.64      7.15 o
   2   8   9      256.60      261.64     15.57 o
   3   8   9       90.75       76.51     14.50 o
   4   8   9       58.63       59.17      7.01 o
   5   8   9        8.26       -7.34      9.37 o
   6   8   9       17.27       21.83      5.64 o
   7   8   9        0.05        1.26      5.47 o
   8   8   9        1.70        1.41      6.38 o
   9   8   9        0.12        6.10      5.73 o
  10   8   9        0.41       -2.17      6.83 o
 -13   9   9       20.03       18.33      4.75 o
 -12   9   9        0.48       -2.58      4.39 o
 -11   9   9       85.32       77.38      6.86 o
 -10   9   9       15.04        5.96      5.34 o
  -9   9   9       93.19      100.04      4.82 o
  -8   9   9       66.48       78.62      4.83 o
  -7   9   9      123.79      122.48      8.36 o
  -6   9   9       42.25       45.63      5.97 o
  -5   9   9      146.95      144.79     11.09 o
  -4   9   9      232.71      286.79     14.44 o
  -3   9   9      228.06      224.49     42.85 o
  -2   9   9        9.22        6.69      7.18 o
  -1   9   9      167.42      172.75      7.44 o
   0   9   9       70.68       90.26      6.75 o
   1   9   9       61.97       55.84     11.81 o
   2   9   9      329.86      300.16     11.57 o
   3   9   9      132.94      135.54     21.49 o
   4   9   9      267.61      241.52     22.71 o
   5   9   9        1.21        1.41      7.61 o
   6   9   9       13.05       15.71      7.88 o
   7   9   9        4.03       11.33      7.89 o
   8   9   9       10.68       15.02      6.76 o
   9   9   9        6.66        5.55      8.07 o
  10   9   9        0.08        5.44      8.56 o
 -13  10   9        2.08       11.13      8.19 o
 -12  10   9      128.05       98.44      5.75 o
 -11  10   9       24.17       21.52      4.80 o
 -10  10   9       32.90       31.13      6.16 o
  -9  10   9       24.70       17.09      4.80 o
  -8  10   9       87.51       94.21      9.41 o
  -7  10   9       30.55       36.62      4.50 o
  -6  10   9        5.43        5.75      4.93 o
  -5  10   9        8.48        2.92      6.24 o
  -4  10   9       24.90       36.94      8.77 o
  -3  10   9       72.55       87.80     17.89 o
  -2  10   9      844.15      788.08    145.31 o
  -1  10   9      333.00      306.29     51.00 o
   0  10   9        3.65        4.70      6.08 o
   1  10   9      125.72      112.27      6.42 o
   2  10   9        1.07       12.45      6.75 o
   3  10   9       26.83       20.94      7.31 o
   4  10   9       57.20       52.30      9.47 o
   5  10   9       53.11       48.18      6.88 o
   6  10   9       31.06       26.12      8.15 o
   7  10   9        0.91       -4.81     14.97 o
   8  10   9        0.00       -0.21      6.70 o
   9  10   9       11.44       17.89      6.14 o
 -12  11   9        5.57        1.40      4.87 o
 -11  11   9       13.30       16.30      5.76 o
 -10  11   9       15.94       17.46      4.65 o
  -9  11   9        3.93        4.32      4.46 o
  -8  11   9        2.35        8.35      5.60 o
  -7  11   9       63.23       71.45      6.07 o
  -6  11   9      114.34      125.24     13.72 o
  -5  11   9       62.30       64.18      6.87 o
  -4  11   9        6.12        2.69      8.52 o
  -3  11   9       37.32       39.22      6.98 o
  -2  11   9       74.79       79.07      7.45 o
  -1  11   9      210.45      212.03     23.36 o
   0  11   9      206.94      185.94     21.97 o
   1  11   9        9.48        1.90      9.51 o
   2  11   9        1.14       12.65      6.34 o
   3  11   9       13.05       15.23      9.18 o
   4  11   9       28.01       13.69      8.93 o
   5  11   9       56.64       55.52      8.44 o
   6  11   9       82.56       75.02     21.88 o
   7  11   9       10.76        8.11      6.94 o
   8  11   9        3.87        9.19      6.85 o
 -11  12   9        4.57        4.05      4.02 o
 -10  12   9        2.82        2.12      4.27 o
  -9  12   9       14.01        9.54      4.51 o
  -8  12   9        4.65        9.74      5.39 o
  -7  12   9        0.25        0.62      4.38 o
  -6  12   9        1.96        3.68      4.80 o
  -5  12   9        5.36        7.86      5.25 o
  -4  12   9       80.21       82.24      6.82 o
  -3  12   9        3.96        2.31      6.34 o
  -2  12   9      121.84      124.07     24.02 o
  -1  12   9      379.44      403.97     46.87 o
   0  12   9      167.42      183.87      6.60 o
   1  12   9        1.19        9.32      6.38 o
   2  12   9       16.32       13.51      6.50 o
   3  12   9        0.02        1.80      7.50 o
   4  12   9        0.29        3.81      8.21 o
   5  12   9       12.26        0.25     12.28 o
   6  12   9       32.33       20.51      7.27 o
   7  12   9        0.83        4.47      8.42 o
   8  12   9        0.00        4.22      7.40 o
 -10  13   9        0.11        8.50      4.74 o
  -9  13   9        7.98       12.68      4.90 o
  -8  13   9       18.72       22.71      5.58 o
  -7  13   9        1.56        9.71      5.08 o
  -6  13   9        1.04        0.81      5.59 o
  -5  13   9        1.16        1.48      5.87 o
  -4  13   9       33.21       38.53      6.48 o
  -3  13   9       65.29       66.50      6.86 o
  -2  13   9       18.04       18.10      5.74 o
  -1  13   9        0.29       -5.00      5.00 o
   0  13   9       28.95       16.89      6.49 o
   1  13   9       40.30       34.01      8.11 o
   2  13   9        3.93        4.57      8.05 o
   3  13   9        0.59       -3.90      9.19 o
   4  13   9       25.30       25.85      7.10 o
   5  13   9       18.70       11.76      7.66 o
   6  13   9        8.22       10.12      8.44 o
   7  13   9        7.73        6.22      7.25 o
  -9  14   9        2.51        9.82      5.82 o
  -8  14   9        5.63        3.45      5.18 o
  -7  14   9        0.02        5.23      5.07 o
  -6  14   9        1.78        7.16      4.98 o
  -5  14   9        8.14        9.52      5.75 o
  -4  14   9       23.59       15.14      5.91 o
  -3  14   9       12.67       16.34      8.22 o
  -2  14   9        3.22       -4.51      9.30 o
  -1  14   9       11.92        1.32      6.77 o
   0  14   9        8.42        6.21      5.66 o
   1  14   9        0.55        1.96      8.09 o
   2  14   9        1.39        7.66     11.60 o
   3  14   9        8.45        8.37      8.12 o
   4  14   9        0.65        2.31      9.37 o
   5  14   9        2.22        0.34      9.39 o
   6  14   9        5.41        4.57      7.90 o
  -8  15   9        0.55        9.59      5.99 o
  -7  15   9        2.02        9.40      5.42 o
  -6  15   9        0.33       -1.11      5.08 o
  -5  15   9        0.63        4.13      8.03 o
  -4  15   9      145.36      151.27     31.58 o
  -3  15   9        4.52       -6.49      6.49 o
  -2  15   9        4.63       11.83      5.73 o
  -1  15   9        1.68        2.21      7.93 o
   0  15   9       10.45       13.96      6.73 o
   1  15   9        6.43        9.05      5.73 o
   2  15   9        6.26       15.29      9.10 o
   3  15   9        3.09       12.13     12.06 o
   4  15   9        0.05        4.78      7.54 o
  -6  16   9        0.01       -0.09      5.77 o
  -5  16   9       12.10        6.26      6.91 o
  -4  16   9        4.77        1.74      6.75 o
  -3  16   9       15.48       12.77      7.07 o
  -2  16   9        2.36       -3.17     13.02 o
  -1  16   9        7.31        1.25      8.44 o
   0  16   9        6.29        5.01     10.40 o
   1  16   9        1.82       -4.71      7.29 o
   2  16   9        3.32       12.23     12.27 o
  -2  17   9        4.84       17.89      7.32 o
  -1  17   9        0.01       -1.90     12.93 o
 -15   0  10       13.21       23.27     11.32 o
 -14   0  10       69.85       58.70     10.76 o
 -13   0  10       47.20       55.54     10.69 o
 -12   0  10       13.05       10.54      6.54 o
 -11   0  10      241.63      225.37     12.64 o
  -9   0  10      129.46      167.33      7.03 o
  -8   0  10      251.77      262.62      8.50 o
  -7   0  10      648.21      609.61     23.55 o
  -6   0  10      492.94      544.64      8.82 o
  -5   0  10      792.32      788.16     10.42 o
  -4   0  10      116.22      119.11      7.08 o
  -3   0  10      549.44      576.12     44.69 o
  -2   0  10     4830.37     4687.14    639.39 o
  -1   0  10     1914.51     1859.73    125.48 o
   0   0  10      536.84      535.53     11.95 o
   1   0  10      154.96      154.69     13.92 o
   2   0  10      453.39      525.10     15.08 o
   3   0  10      576.54      528.19     12.79 o
   4   0  10      115.16       97.86     13.18 o
   5   0  10       20.06       -2.81      9.03 o
   6   0  10      115.51       91.99      9.07 o
   7   0  10       49.87       39.12      8.54 o
   8   0  10        6.81       -4.01      8.01 o
   9   0  10       49.18       72.83     10.65 o
  10   0  10       15.17       19.72      7.66 o
  11   0  10       23.69       28.47      7.91 o
 -15   1  10        2.51       13.90      6.37 o
 -14   1  10        0.15        8.51      7.39 o
 -13   1  10       28.28       42.44     11.93 o
 -12   1  10       22.22       24.18      5.22 o
 -11   1  10        4.55        8.60      6.01 o
 -10   1  10      216.44      223.73      5.78 o
  -9   1  10       71.53       71.53      4.48 o
  -8   1  10      131.82      128.89      4.81 o
  -7   1  10      156.13      155.30      5.83 o
  -6   1  10        6.10        9.67      4.47 o
  -5   1  10     1434.13     1430.55     41.24 o
  -4   1  10     4498.68     4711.46    200.34 o
  -3   1  10      879.52      835.34     51.42 o
  -2   1  10       46.36       49.45      5.93 o
  -1   1  10        0.75        3.18      5.12 o
   0   1  10     2879.80     2775.67     32.52 o
   1   1  10        3.20        3.90      7.44 o
   2   1  10        7.52       12.47      8.94 o
   3   1  10      146.28      146.97      8.15 o
   4   1  10      127.69      125.27      7.05 o
   5   1  10        1.59       15.57     13.02 o
   6   1  10      131.38      125.61      7.53 o
   7   1  10        1.61       -0.91     11.25 o
   8   1  10        3.76       -1.92      8.65 o
   9   1  10        3.26       -2.65      6.29 o
  10   1  10        5.84       15.75      4.60 o
  11   1  10       14.01       20.29      5.67 o
 -15   2  10        0.60       12.02      6.73 o
 -14   2  10       26.56       29.81      7.70 o
 -13   2  10       59.56       60.65      5.54 o
 -12   2  10       97.56       90.55     12.19 o
 -11   2  10       13.08       10.55      4.64 o
 -10   2  10       77.73       86.84      4.99 o
  -9   2  10        7.90       19.09      5.24 o
  -8   2  10      137.51      129.06      4.51 o
  -7   2  10       31.68       38.29      4.66 o
  -6   2  10        2.51        4.24      4.21 o
  -5   2  10       57.63       56.00      5.92 o
  -4   2  10      678.10      721.09     24.46 o
  -3   2  10       85.41       64.41      5.63 o
  -2   2  10      337.29      282.47     19.58 o
  -1   2  10        0.04       -0.70      4.77 o
   0   2  10        0.14        5.57      6.34 o
   1   2  10      174.44      192.03      9.22 o
   2   2  10      156.36      123.42      9.59 o
   3   2  10        6.40       11.10      7.12 o
   4   2  10      170.81      168.66      8.25 o
   5   2  10        2.72        8.76      6.96 o
   6   2  10      458.66      438.81     14.02 o
   7   2  10        3.05       -1.55      5.05 o
   8   2  10        1.28        1.60      7.37 o
   9   2  10       11.84       14.70      7.87 o
  10   2  10        1.79       14.51      7.94 o
  11   2  10        0.38       -2.71      4.79 o
 -15   3  10       11.44       15.47      6.89 o
 -14   3  10       33.83       27.39      4.91 o
 -13   3  10        0.43       -1.15      5.34 o
 -12   3  10        3.89        9.93      5.50 o
 -11   3  10       45.92       47.97      5.41 o
 -10   3  10      255.86      242.52     19.36 o
  -9   3  10      998.52      980.24     10.89 o
  -8   3  10      104.36       98.93      4.44 o
  -7   3  10      220.90      250.99      4.88 o
  -6   3  10      106.59      118.03      5.56 o
  -5   3  10       29.14       40.65      5.50 o
  -4   3  10        4.69        4.76      5.42 o
  -2   3  10       66.83       82.66      6.11 o
  -1   3  10      168.38      165.99      9.05 o
   0   3  10      215.77      169.32      7.20 o
   1   3  10      723.21      627.82      9.48 o
   2   3  10      483.43      433.00     11.18 o
   3   3  10      279.87      294.13     13.25 o
   4   3  10       42.39       48.88      7.14 o
   5   3  10      341.93      300.04     13.88 o
   6   3  10       26.21       39.82      6.31 o
   7   3  10       74.74       85.46      9.81 o
   8   3  10       30.37       43.21      6.49 o
   9   3  10       35.27       32.97      6.24 o
  10   3  10        0.08        0.98      6.56 o
  11   3  10        5.48        7.97      5.90 o
 -15   4  10       16.48       19.50      6.09 o
 -14   4  10        0.24        4.23      4.53 o
 -13   4  10       41.93       44.55      4.46 o
 -12   4  10        6.56        5.11      5.28 o
 -11   4  10       37.14       28.09      4.70 o
 -10   4  10      294.82      267.67     10.79 o
  -9   4  10       27.49       20.78      5.88 o
  -8   4  10        0.13        8.68      4.86 o
  -7   4  10        3.04        8.10      4.41 o
  -6   4  10      404.10      411.16     10.98 o
  -5   4  10        7.41        6.35      5.75 o
  -4   4  10      166.49      153.75      6.02 o
  -3   4  10       41.39       26.40      5.90 o
  -2   4  10        0.76        5.59      5.37 o
  -1   4  10        0.13       -4.76      7.05 o
   0   4  10        2.95        7.36      5.98 o
   1   4  10      264.74      233.58      9.57 o
   2   4  10      331.75      299.32     10.56 o
   3   4  10        1.11       -8.76      8.76 o
   4   4  10        7.93       22.98      7.94 o
   5   4  10       60.99       74.95      6.85 o
   7   4  10        4.30       13.27      7.48 o
   8   4  10       12.13       14.00      5.34 o
   9   4  10        0.01        5.00      6.10 o
  10   4  10        0.00       13.09      6.71 o
  11   4  10        2.70       11.00      6.76 o
 -14   5  10       25.92       22.52      5.75 o
 -13   5  10        8.85        9.44      4.85 o
 -12   5  10       81.62       81.49      8.37 o
 -11   5  10        3.94        6.80      4.80 o
 -10   5  10      780.87      775.16     21.30 o
  -9   5  10      417.82      458.56     20.52 o
  -8   5  10      167.72      170.00      7.53 o
  -7   5  10      125.91      154.12      6.16 o
  -6   5  10        0.00        8.33      5.57 o
  -5   5  10      132.75      119.34      5.94 o
  -4   5  10       24.04       36.04      5.73 o
  -3   5  10      116.69      107.11      6.48 o
  -2   5  10      210.30      154.05     17.61 o
  -1   5  10      189.75      164.10      9.16 o
   0   5  10     1117.18     1054.55     60.18 o
   1   5  10     1531.87     1441.63     80.44 o
   2   5  10        3.38        9.30      6.16 o
   3   5  10      167.24      176.15      9.85 o
   4   5  10       18.26       15.23      7.02 o
   5   5  10       36.64       36.08      7.97 o
   6   5  10        2.96        9.30      6.37 o
   7   5  10      127.50       98.05      6.96 o
   8   5  10        0.43       -3.06      6.20 o
   9   5  10        1.48        1.10      6.35 o
  10   5  10        0.56        0.44      5.82 o
  11   5  10       20.11       20.48      7.09 o
 -14   6  10        9.48        3.61      4.94 o
 -13   6  10       20.67       11.90      4.54 o
 -12   6  10        3.79       13.14      4.70 o
 -11   6  10      164.91      156.86      5.58 o
 -10   6  10       39.91       42.28      5.33 o
  -9   6  10       61.30       61.91      6.39 o
  -8   6  10        2.02        6.44      4.25 o
  -7   6  10        5.27       -4.56      5.66 o
  -6   6  10      290.89      330.39     20.03 o
  -5   6  10        7.63        4.14      5.18 o
  -4   6  10      111.44      115.83      6.26 o
  -3   6  10      651.57      677.06    114.15 o
  -2   6  10       15.05       24.93      8.14 o
  -1   6  10        4.04       15.57      7.54 o
   0   6  10      112.12       77.52     16.98 o
   1   6  10      108.09      111.37      7.02 o
   2   6  10      245.60      266.21     13.23 o
   3   6  10       32.43       28.43      7.14 o
   4   6  10       18.96       29.02      8.25 o
   5   6  10        4.33       18.36      6.29 o
   6   6  10       55.87       48.19      6.48 o
   7   6  10       64.01       66.84     11.85 o
   8   6  10        2.03        1.75      6.35 o
   9   6  10       14.80        9.67      6.58 o
  10   6  10        9.88        8.83      6.78 o
 -14   7  10        1.35       11.14      6.58 o
 -13   7  10        0.41        5.58      6.36 o
 -12   7  10       21.51       35.76      9.85 o
 -11   7  10       62.46       74.36      7.68 o
 -10   7  10       31.50       38.42      5.44 o
  -9   7  10        0.33        2.39      5.10 o
  -8   7  10      202.37      174.00      7.52 o
  -7   7  10       22.85       20.69      4.99 o
  -6   7  10       25.52       22.58      5.66 o
  -5   7  10       14.20       14.76      6.83 o
  -4   7  10      351.66      353.36     23.59 o
  -3   7  10      129.54      182.91     31.51 o
  -2   7  10       34.68       32.08      6.29 o
  -1   7  10        2.18        4.02      7.78 o
   0   7  10       57.85       59.18     16.01 o
   1   7  10      270.60      232.88      8.78 o
   2   7  10        2.83        9.95      5.05 o
   3   7  10        4.72       17.43      9.23 o
   4   7  10        5.26        5.72      6.92 o
   5   7  10        4.33        9.68      7.65 o
   6   7  10       28.68       29.68      5.87 o
   7   7  10        0.04        2.98      7.22 o
   8   7  10       54.91       57.56      6.99 o
   9   7  10       31.13       22.89      6.06 o
  10   7  10        5.75       16.15      8.84 o
 -13   8  10        1.30        5.90      5.57 o
 -12   8  10       37.92       35.05      5.09 o
 -11   8  10       13.44       13.08      4.84 o
 -10   8  10        7.93        9.38      4.93 o
  -9   8  10        6.82        2.76      4.48 o
  -8   8  10        0.57        5.34      4.66 o
  -7   8  10       64.75       63.35      5.99 o
  -6   8  10        7.71       21.69      5.81 o
  -5   8  10       40.24       43.44      5.31 o
  -4   8  10      417.00      427.37     65.45 o
  -3   8  10      491.40      470.16     85.03 o
  -2   8  10      295.64      288.44     38.82 o
  -1   8  10       25.41       26.84      7.31 o
   0   8  10       15.73       24.80      7.34 o
   1   8  10        1.56        4.36     11.55 o
   2   8  10       64.77       61.43      6.30 o
   3   8  10       55.82       62.51      7.03 o
   4   8  10        5.28        8.47      7.81 o
   5   8  10        0.25        5.66      6.29 o
   6   8  10      151.86      193.68     17.68 o
   7   8  10        4.28       -2.04      6.65 o
   8   8  10        2.20        4.25      5.53 o
   9   8  10      112.29      136.56      7.63 o
  10   8  10        1.03        1.96      5.95 o
 -13   9  10        0.00       13.83      6.55 o
 -12   9  10       27.87       24.13      5.83 o
 -11   9  10        3.88        7.78      5.17 o
 -10   9  10       31.46       34.60      5.43 o
  -9   9  10       61.15       63.98      8.15 o
  -8   9  10       76.27       60.93      8.31 o
  -7   9  10        2.03        6.40      5.41 o
  -6   9  10        1.54        9.95      4.50 o
  -5   9  10        5.31        1.62      5.66 o
  -4   9  10      147.49      187.31     28.08 o
  -3   9  10        2.13        4.38      6.26 o
  -2   9  10        9.18        6.60      6.29 o
  -1   9  10        2.28       -6.33      6.49 o
   0   9  10      462.95      457.80     46.54 o
   1   9  10       80.36       93.31      8.07 o
   2   9  10       20.56       11.78      5.92 o
   3   9  10      129.41      130.45     13.32 o
   4   9  10        0.44        3.21      6.69 o
   5   9  10       50.63       44.49      6.95 o
   6   9  10       18.93       18.35      8.45 o
   7   9  10        1.32       -1.27      6.48 o
   8   9  10        8.19       10.32      6.98 o
   9   9  10        0.19        8.79      6.88 o
 -12  10  10        2.91        4.71      5.44 o
 -11  10  10        7.55        8.31      6.41 o
 -10  10  10        2.23        3.21      4.85 o
  -9  10  10       52.41       49.55      5.28 o
  -8  10  10      110.15       90.75      8.48 o
  -7  10  10      124.23      134.08     11.72 o
  -6  10  10        2.79        4.92      4.59 o
  -5  10  10       38.70       47.50      6.66 o
  -4  10  10        4.73        8.49      8.42 o
  -3  10  10       86.00       97.33     15.08 o
  -2  10  10      196.93      212.69     24.13 o
  -1  10  10      630.32      573.85     67.98 o
   0  10  10        1.78        2.20      8.66 o
   1  10  10        4.29       12.80      6.80 o
   2  10  10       29.51       28.58      5.85 o
   3  10  10        2.13        8.72      7.23 o
   4  10  10       13.49       17.00      6.81 o
   5  10  10        1.55        0.01      6.72 o
   6  10  10        2.64        2.03      7.60 o
   7  10  10        0.03       -1.13      6.53 o
   8  10  10        0.02       -6.29      9.56 o
   9  10  10        5.74        5.79      8.78 o
 -12  11  10       28.03       34.59      5.46 o
 -11  11  10       35.75       23.29      4.53 o
 -10  11  10        0.07        0.26      4.74 o
  -9  11  10        4.02        8.16      4.99 o
  -8  11  10        1.29        1.83      4.81 o
  -7  11  10       37.79       27.43      5.29 o
  -6  11  10        4.90        7.60      4.94 o
  -5  11  10       57.06       60.53      5.39 o
  -4  11  10       17.66       16.24     11.93 o
  -3  11  10        2.19        7.45      6.48 o
  -2  11  10      329.26      319.15     35.41 o
  -1  11  10      118.55      110.94     17.01 o
   0  11  10        0.08       -2.64      5.74 o
   1  11  10       75.15       77.76      7.40 o
   2  11  10       65.90       73.61      6.95 o
   3  11  10       24.31       24.90      7.55 o
   4  11  10        3.81        5.59      7.24 o
   5  11  10       73.45       71.40     21.14 o
   6  11  10        4.52        8.71      6.86 o
   7  11  10        0.49        8.00      7.02 o
   8  11  10        5.81        7.88      6.84 o
 -11  12  10        0.00        2.40      4.86 o
 -10  12  10       14.86       12.28      4.42 o
  -9  12  10        0.52        7.23      5.69 o
  -8  12  10       21.64       24.30      5.10 o
  -7  12  10       13.92       18.65      5.03 o
  -6  12  10        9.28        9.17      6.12 o
  -5  12  10        5.16       -1.55      8.12 o
  -4  12  10        6.60       21.02      5.53 o
  -3  12  10        1.03       -3.61      6.50 o
  -2  12  10      132.50      166.05     18.33 o
  -1  12  10       28.00       30.43      8.22 o
   0  12  10        1.36        2.68      5.47 o
   1  12  10       48.79       42.65     12.86 o
   2  12  10        0.01        2.12      5.89 o
   3  12  10       14.39       24.29     11.81 o
   4  12  10       14.12        6.47      7.21 o
   5  12  10        5.54       -4.58      8.62 o
   6  12  10        2.38       -5.69      9.26 o
   7  12  10        0.84        1.67      5.94 o
 -10  13  10        0.03        0.32      5.45 o
  -9  13  10        4.38        7.33      5.86 o
  -8  13  10        1.44        0.52      4.51 o
  -7  13  10        1.00        7.30      4.97 o
  -6  13  10       14.34       12.57      4.78 o
  -5  13  10       36.68       27.66      9.65 o
  -4  13  10      108.88      115.57     29.00 o
  -3  13  10        0.33       -0.18      6.26 o
  -2  13  10       22.66       14.00      5.57 o
  -1  13  10        5.17        5.67      6.60 o
   0  13  10        0.35       -1.25      7.47 o
   1  13  10       30.14       28.57      6.99 o
   2  13  10        0.66       12.93     11.14 o
   3  13  10        1.57       19.26      8.33 o
   4  13  10        1.53       -4.85      7.29 o
   5  13  10        0.29        5.97      7.10 o
   6  13  10       11.41        9.42      8.85 o
  -9  14  10        4.75        3.86      4.91 o
  -8  14  10        1.26        3.95      5.29 o
  -7  14  10        3.52        6.35      4.74 o
  -6  14  10        4.95        6.36      5.72 o
  -5  14  10        0.15        3.57      5.59 o
  -4  14  10        5.53        5.65      6.64 o
  -3  14  10       21.16       17.75      8.11 o
  -2  14  10       24.80       23.79     13.81 o
  -1  14  10        3.17       13.67      5.70 o
   0  14  10       21.34       21.16     13.32 o
   1  14  10        0.25        3.49      6.43 o
   2  14  10       17.01       23.66      8.26 o
   3  14  10        5.08      -11.78     11.78 o
   4  14  10        1.93        2.92      8.40 o
   5  14  10        3.25        1.09      9.69 o
  -7  15  10        2.17        5.47      6.49 o
  -6  15  10        0.08       -2.26      5.88 o
  -5  15  10       14.75        7.80      7.05 o
  -4  15  10        3.87       14.06      8.20 o
  -3  15  10       16.58        9.40      6.83 o
  -2  15  10        1.91        8.74      7.73 o
  -1  15  10        0.97        9.72      6.91 o
   0  15  10        7.82        9.72      5.39 o
   1  15  10       10.74       -7.23      7.23 o
   2  15  10        0.28       14.59      7.91 o
   3  15  10       12.75       23.02      8.61 o
   4  15  10       10.80        9.53      8.86 o
  -5  16  10        0.06        0.52      6.93 o
  -4  16  10        6.95        8.55      6.06 o
  -3  16  10        5.14       -0.84      7.02 o
  -2  16  10        9.93       10.15      5.90 o
  -1  16  10        0.38        7.07      5.69 o
   0  16  10        0.06        0.59      6.69 o
   1  16  10        2.59       -5.75      6.21 o
 -15   1  11        5.23        5.97      6.71 o
 -14   1  11        5.34        9.66      5.57 o
 -13   1  11       26.69       28.32      5.35 o
 -12   1  11        6.03        9.43      4.30 o
 -11   1  11       15.02       20.71      4.26 o
 -10   1  11        0.18        2.75      4.06 o
  -9   1  11      316.11      303.77      7.72 o
  -8   1  11        3.82        0.43      5.41 o
  -7   1  11       10.13       15.32      4.22 o
  -6   1  11      501.96      512.49     15.17 o
  -5   1  11      310.50      354.00     14.54 o
  -4   1  11      128.36      136.60      7.43 o
  -3   1  11      494.45      502.07     35.71 o
  -2   1  11      452.68      509.90     37.31 o
   0   1  11      616.81      623.43     12.33 o
   1   1  11       54.27       73.70      6.95 o
   2   1  11        2.95       10.47      7.47 o
   3   1  11      130.82       99.11     15.15 o
   4   1  11       55.83       64.25      6.70 o
   5   1  11       58.20       48.75      7.45 o
   6   1  11       82.71       98.54      6.31 o
   7   1  11      116.69      129.99      8.29 o
   8   1  11        1.93        2.60      4.78 o
   9   1  11        0.10        9.62      5.68 o
  10   1  11       49.74       50.11      5.89 o
  11   1  11       10.13       14.26      4.87 o
 -15   2  11       10.19       15.10      6.53 o
 -14   2  11       38.94       39.12      6.52 o
 -13   2  11        0.32        4.14      5.31 o
 -12   2  11       12.49        9.39      5.07 o
 -11   2  11       15.28       15.92      5.47 o
 -10   2  11       86.07       93.85      4.60 o
  -9   2  11        0.01        1.32      4.04 o
  -8   2  11      786.40      791.67     20.42 o
  -7   2  11       23.38       23.93      4.90 o
  -6   2  11        0.13        1.82      4.99 o
  -5   2  11        0.05        7.56      5.19 o
  -4   2  11      106.30       99.71      5.76 o
  -3   2  11       10.25       17.96      4.64 o
  -2   2  11      454.53      475.36     35.33 o
  -1   2  11      355.23      356.69     20.11 o
   0   2  11      276.88      259.58      7.22 o
   1   2  11      301.05      295.00     17.67 o
   2   2  11      126.37      107.94      9.96 o
   3   2  11      158.70      144.28     14.90 o
   4   2  11        3.46        5.61      6.21 o
   5   2  11      265.48      253.62     22.65 o
   6   2  11      445.78      419.89      8.53 o
   7   2  11        1.47        3.60      6.22 o
   8   2  11        9.14       14.12      6.15 o
   9   2  11       30.45       38.88      6.28 o
  10   2  11        0.30       -5.27      5.89 o
  11   2  11        1.90       -2.22      4.77 o
 -15   3  11       12.17       10.97      5.99 o
 -14   3  11        6.13       13.55      5.36 o
 -13   3  11        2.79        2.77      6.36 o
 -12   3  11        0.01        4.69      6.07 o
 -11   3  11       10.46       13.33      5.00 o
 -10   3  11       56.93       66.65      4.93 o
  -9   3  11      406.04      481.33      5.99 o
  -8   3  11       31.74       43.44      4.56 o
  -7   3  11      258.66      269.20      4.96 o
  -6   3  11      304.88      278.45      7.49 o
  -5   3  11      131.08      155.24      7.96 o
  -4   3  11        4.37        6.13      5.01 o
  -3   3  11       16.63       15.54      5.77 o
  -2   3  11       33.43       40.18      5.88 o
  -1   3  11      264.25      207.63     15.48 o
   0   3  11      250.40      250.34      8.54 o
   1   3  11       88.23       98.15      6.81 o
   2   3  11       34.54       42.20      9.24 o
   3   3  11      192.96      214.96      8.35 o
   4   3  11      259.26      199.20      8.10 o
   5   3  11       69.91       59.32      7.10 o
   6   3  11       14.04       21.46      6.24 o
   7   3  11       46.68       49.47      5.61 o
   8   3  11       11.27       15.93      6.37 o
   9   3  11       11.86        8.34      6.36 o
  10   3  11        0.62        1.97      6.71 o
  11   3  11        8.49        1.04      6.03 o
 -15   4  11        4.99       12.91      5.26 o
 -14   4  11       30.33       28.48      5.90 o
 -13   4  11       27.14       17.87      4.91 o
 -12   4  11        0.39        2.53      4.69 o
 -11   4  11       43.95       36.03      5.39 o
 -10   4  11        0.01        0.76      6.12 o
  -9   4  11      204.44      234.81     16.10 o
  -8   4  11      279.38      242.79      6.26 o
  -7   4  11      281.40      300.61      5.82 o
  -6   4  11      188.61      165.04      5.93 o
  -5   4  11      310.07      367.45     10.88 o
  -4   4  11        9.70       12.43      5.97 o
  -3   4  11       66.08       93.02     10.32 o
  -2   4  11      500.35      483.25     34.82 o
  -1   4  11        8.32       12.52      6.51 o
   0   4  11      247.65      216.83      7.57 o
   1   4  11       29.04       31.75      6.76 o
   2   4  11      192.03      159.17     10.27 o
   3   4  11        2.29       14.99      8.96 o
   4   4  11       77.98       76.32      6.02 o
   5   4  11       34.40       32.82      5.69 o
   6   4  11        1.57        1.34      5.35 o
   7   4  11      157.84      163.84     29.82 o
   8   4  11       50.27       59.42      7.92 o
   9   4  11        4.99       16.89      6.43 o
  10   4  11        4.72        7.30      6.61 o
 -14   5  11        0.39        3.44      4.65 o
 -13   5  11       14.18       11.57      6.91 o
 -12   5  11       48.01       50.80      5.46 o
 -11   5  11       46.45       42.67      4.97 o
 -10   5  11        0.86        7.31      6.95 o
  -9   5  11        3.87       10.31      5.37 o
  -8   5  11      122.03      109.19      5.19 o
  -7   5  11        7.31        9.29      4.80 o
  -6   5  11        3.05       -0.04      6.43 o
  -5   5  11       38.72       51.63      6.01 o
  -4   5  11      142.60      155.27      9.56 o
  -3   5  11      125.48      120.81     10.67 o
  -2   5  11        3.35       12.19      6.84 o
  -1   5  11       23.39       42.38      7.90 o
   0   5  11       46.46       53.47      6.66 o
   1   5  11      181.02      186.33     12.61 o
   2   5  11        0.05        3.74      6.85 o
   3   5  11       47.01       30.67      6.28 o
   4   5  11        9.59       20.83      5.09 o
   5   5  11       16.03       16.30      5.64 o
   6   5  11       13.09       19.55      6.49 o
   7   5  11        0.13        2.68      6.23 o
   8   5  11       25.68       24.77      6.48 o
   9   5  11        1.57        1.99      7.67 o
  10   5  11        0.01       10.23      6.69 o
 -14   6  11        0.10       -3.29      5.16 o
 -13   6  11        0.23        2.43      4.87 o
 -12   6  11        1.25        3.75      4.27 o
 -11   6  11        7.46       18.29      8.63 o
 -10   6  11       89.61       95.82      4.85 o
  -9   6  11      167.82      140.07      5.81 o
  -8   6  11       44.68       55.44      6.45 o
  -7   6  11       21.30       16.24      6.61 o
  -6   6  11        0.37        6.10      5.83 o
  -5   6  11      208.59      187.59      9.81 o
  -4   6  11      667.01      638.68     63.47 o
  -3   6  11      229.51      195.94     22.34 o
  -2   6  11       30.35       30.72      8.61 o
  -1   6  11       64.05       63.46      7.84 o
   0   6  11      524.38      454.63     21.86 o
   1   6  11      125.71      132.11      6.43 o
   2   6  11        0.20        1.98      7.09 o
   3   6  11        0.02        6.71      6.13 o
   4   6  11        1.42        3.88      5.27 o
   5   6  11       49.26       68.53      6.68 o
   6   6  11        5.33        5.74      7.61 o
   7   6  11       24.55       19.31      6.63 o
   8   6  11        3.59        9.60      6.47 o
   9   6  11        0.00        6.65      8.77 o
  10   6  11        2.26        2.43      6.85 o
 -14   7  11       19.87       17.58      5.80 o
 -13   7  11        0.75        5.78      4.89 o
 -12   7  11       12.14       10.49      4.99 o
 -11   7  11       89.36       88.53      9.36 o
 -10   7  11       53.63       57.35      6.63 o
  -9   7  11        0.07       -3.00      5.94 o
  -8   7  11       37.96       53.16      5.66 o
  -7   7  11        0.02       16.80      6.09 o
  -6   7  11       15.68        2.79      6.36 o
  -5   7  11      249.51      286.59     19.90 o
  -4   7  11      152.37      154.78     32.44 o
  -3   7  11      193.14      187.60     38.21 o
  -2   7  11        2.33       10.50      6.23 o
  -1   7  11        4.94       17.42      8.76 o
   0   7  11      414.97      323.54     32.09 o
   1   7  11      167.77      169.98      6.53 o
   2   7  11       36.35       49.01      5.56 o
   3   7  11       17.80        9.26      7.49 o
   4   7  11       33.32       29.14      8.33 o
   5   7  11       10.65       14.14      6.22 o
   6   7  11       15.66       11.94      5.52 o
   7   7  11        0.10        9.74      6.45 o
   8   7  11        1.18        8.46      7.59 o
   9   7  11        1.76       11.85      6.71 o
 -13   8  11        5.88        8.03      4.61 o
 -12   8  11        0.03        4.65      5.70 o
 -11   8  11        3.48        8.70      4.87 o
 -10   8  11       84.55       83.04     10.88 o
  -9   8  11        0.48       -2.02      6.14 o
  -8   8  11       55.96       45.25      4.98 o
  -7   8  11        8.61       17.48      5.31 o
  -6   8  11        0.97       11.10      5.64 o
  -5   8  11       32.86       35.27      5.98 o
  -4   8  11       50.26       67.68      9.40 o
  -3   8  11        1.46        5.98      6.39 o
  -2   8  11      293.55      273.80     41.34 o
  -1   8  11      399.31      391.11     25.59 o
   0   8  11        8.51       -0.35      7.10 o
   1   8  11       25.99       18.50      6.45 o
   2   8  11      175.29      172.46      8.55 o
   3   8  11       89.74      102.55     10.02 o
   4   8  11       26.89       27.02      6.53 o
   5   8  11        3.68        5.76      6.49 o
   6   8  11        5.64        5.70      6.57 o
   7   8  11        6.79        5.22      6.61 o
   8   8  11       14.97        8.91      6.71 o
   9   8  11        1.13        3.93      8.61 o
 -13   9  11       11.15       14.83      9.15 o
 -12   9  11       47.91       47.88      6.78 o
 -11   9  11        4.97        7.12      6.24 o
 -10   9  11        6.78       -0.61      4.93 o
  -9   9  11       14.62       14.66      5.58 o
  -7   9  11        7.13       15.10      5.79 o
  -6   9  11        5.79        3.93      4.56 o
  -5   9  11        4.33        4.53      6.27 o
  -4   9  11      334.30      371.18     59.65 o
  -3   9  11      494.93      491.04     84.85 o
  -2   9  11       63.15       58.84     26.89 o
  -1   9  11      641.09      587.57     59.77 o
   0   9  11      308.50      323.56      8.05 o
   1   9  11        0.14        7.70      6.21 o
   2   9  11       18.55       31.18      9.24 o
   3   9  11      145.82      134.65      8.39 o
   4   9  11        0.04       11.44      7.10 o
   5   9  11        7.50        4.26      6.76 o
   6   9  11        6.98        4.85      7.96 o
   7   9  11        8.26       13.93      6.75 o
   8   9  11        8.92       11.35      6.92 o
   9   9  11       22.00        8.87      7.33 o
 -12  10  11        4.40       -3.41      5.02 o
 -11  10  11        0.50        2.77      4.55 o
 -10  10  11        1.61        3.83      5.40 o
  -9  10  11       10.74        2.52      5.44 o
  -8  10  11       16.79       29.27      5.17 o
  -7  10  11        0.34        1.89      4.93 o
  -6  10  11       11.34       14.48      5.23 o
  -5  10  11        1.81        8.59      7.84 o
  -4  10  11        3.05       12.94      7.35 o
  -3  10  11      216.67      205.92     39.16 o
  -2  10  11     1046.34     1001.87    148.45 o
  -1  10  11      208.21      224.46     39.09 o
   0  10  11       14.77       20.74     11.83 o
   1  10  11       10.72       13.75      6.71 o
   2  10  11        5.83        8.11      8.40 o
   3  10  11       92.96       79.68      9.39 o
   4  10  11       13.45       23.00     12.92 o
   5  10  11        9.54       19.34      8.94 o
   6  10  11        0.07       -0.34      6.76 o
   7  10  11        2.97        7.09      6.95 o
   8  10  11       48.79       34.55     10.42 o
 -12  11  11        0.14       -0.39     12.44 o
 -11  11  11        4.61        6.35      5.23 o
 -10  11  11        0.42        3.17      4.03 o
  -9  11  11       17.18       24.97      4.70 o
  -8  11  11       37.74       41.86      6.71 o
  -7  11  11       51.23       37.59      5.48 o
  -6  11  11        1.17        4.91      5.55 o
  -5  11  11       15.20        7.14      5.58 o
  -4  11  11       14.10        4.64      7.69 o
  -3  11  11       55.34       56.53     13.25 o
  -2  11  11       96.04      120.00     19.23 o
  -1  11  11        0.11       11.21      6.57 o
   0  11  11        1.21       -5.81      5.81 o
   1  11  11        0.10        7.29      5.76 o
   2  11  11        0.02        6.37     11.95 o
   3  11  11        1.17        8.47      8.15 o
   4  11  11       14.41       15.33      6.45 o
   5  11  11        5.60       10.13      7.26 o
   6  11  11        2.53        8.40      8.41 o
   7  11  11        1.49       -0.22      8.38 o
 -11  12  11        1.20        3.79      5.20 o
 -10  12  11        3.18        4.32      5.25 o
  -9  12  11        0.52        0.29      4.64 o
  -8  12  11        0.26       -5.82      5.82 o
  -7  12  11        7.24       14.18      6.22 o
  -6  12  11        8.04       13.53     11.14 o
  -5  12  11       29.76       19.35      6.60 o
  -4  12  11       13.89       23.91      8.12 o
  -3  12  11       23.64       12.07     11.70 o
  -2  12  11        0.35       10.13      7.91 o
  -1  12  11        2.72        8.14      6.48 o
   0  12  11        8.36       14.55      5.96 o
   1  12  11        1.87       -0.63      5.95 o
   2  12  11       22.32       22.78      8.44 o
   3  12  11       21.85       13.15      8.68 o
   4  12  11        5.34       10.15      6.79 o
   5  12  11        2.55       -3.47      8.51 o
   6  12  11        3.03        7.27      7.84 o
 -10  13  11        0.00        3.58      4.85 o
  -9  13  11        1.38        0.43      4.55 o
  -8  13  11        9.79       15.77      5.24 o
  -7  13  11        4.64        5.28      4.99 o
  -6  13  11        4.06       10.30     10.09 o
  -5  13  11        3.42        4.65      6.35 o
  -4  13  11       56.53       50.10     12.00 o
  -3  13  11        0.44        5.75      6.40 o
  -2  13  11       14.98       25.13      6.82 o
  -1  13  11       41.35       34.10      6.15 o
   0  13  11        0.02        0.61      5.71 o
   1  13  11        0.16        3.28      5.63 o
   2  13  11        0.35       -0.39      7.84 o
   3  13  11        4.41        2.07     11.67 o
   4  13  11        3.64       10.12     12.13 o
   5  13  11        0.69        2.94      6.77 o
  -9  14  11        2.40        9.17      7.09 o
  -8  14  11        0.11        6.33      5.61 o
  -7  14  11        0.02       12.80      8.00 o
  -6  14  11        0.05       -2.47      5.57 o
  -5  14  11        5.52       13.72      6.92 o
  -4  14  11       14.22       25.46      8.01 o
  -3  14  11       25.01       16.33      8.07 o
  -2  14  11        4.54        0.76     11.02 o
  -1  14  11        4.60        0.51      6.16 o
   0  14  11        7.31       13.94      5.22 o
   1  14  11        0.96       14.27      5.62 o
   2  14  11        2.77       15.47      8.72 o
   3  14  11        1.32       13.78      7.98 o
   4  14  11        0.34       15.25      8.82 o
  -7  15  11        3.73        3.60      5.89 o
  -6  15  11        0.00        8.14     11.83 o
  -5  15  11        1.66       10.57      5.99 o
  -4  15  11        6.04        2.83      6.86 o
  -3  15  11        0.91       15.37      6.76 o
  -2  15  11        0.74        3.30      6.10 o
  -1  15  11       11.24       11.81      6.97 o
   0  15  11        0.91        5.28      8.91 o
   1  15  11       13.65       20.43      6.10 o
   2  15  11        0.49       10.05     11.70 o
   3  15  11        0.03        5.48      8.68 o
  -4  16  11        0.06        7.54      5.70 o
  -3  16  11       10.78        6.81      6.98 o
  -2  16  11        0.63       -5.74      8.58 o
  -1  16  11        0.00       11.97      7.42 o
   0  16  11       10.30        6.87      6.03 o
 -15   0  12       83.17       71.42     12.16 o
 -14   0  12        0.72       -8.12      8.12 o
 -13   0  12       15.31        8.26      7.10 o
 -12   0  12        0.13        6.40      5.25 o
 -11   0  12       49.63       46.88      6.02 o
 -10   0  12      130.93      117.64      6.87 o
  -9   0  12        2.56       11.86      5.97 o
  -8   0  12     1945.91     2049.62     19.72 o
  -7   0  12      423.37      418.35     19.91 o
  -6   0  12      474.27      485.18     44.80 o
  -5   0  12     1767.54     1950.22    165.08 o
  -4   0  12      422.56      370.83     28.93 o
  -3   0  12      143.27      155.32     20.62 o
  -1   0  12      111.01      117.46      9.24 o
   0   0  12      212.66      218.67     11.07 o
   1   0  12       96.44      103.34     10.02 o
   2   0  12       15.77        8.47      9.63 o
   3   0  12      712.21      726.22     16.17 o
   4   0  12      489.68      441.55     11.78 o
   5   0  12      562.73      557.93     12.13 o
   6   0  12        0.24       -3.06     12.13 o
   7   0  12        1.11       14.45     11.63 o
   8   0  12       14.26        4.08     11.67 o
   9   0  12      126.10      144.40      7.34 o
  10   0  12        0.13        3.12      6.60 o
 -15   1  12       16.15       13.38      6.80 o
 -14   1  12        9.08        3.37      6.33 o
 -13   1  12        3.65        3.94      5.16 o
 -12   1  12       25.54       16.18      4.41 o
 -11   1  12       65.13       75.95      4.66 o
 -10   1  12       21.47       22.22      4.64 o
  -9   1  12      190.23      191.77      4.99 o
  -8   1  12       92.20       79.92      5.23 o
  -7   1  12      915.99      882.07     30.49 o
  -6   1  12     1195.20     1218.38     45.35 o
  -5   1  12     1023.40     1029.28     54.53 o
  -4   1  12      628.17      707.10     49.35 o
  -3   1  12      186.47      213.20     15.10 o
  -2   1  12      128.86      135.68      7.47 o
  -1   1  12      158.38      171.89      9.55 o
   0   1  12       92.28      100.82      6.82 o
   1   1  12       79.14       64.87      7.86 o
   2   1  12      127.19      115.91      7.94 o
   3   1  12       43.91       33.42      6.59 o
   4   1  12       51.27       29.40      7.26 o
   5   1  12       12.20       -1.22      6.81 o
   6   1  12      120.36      111.42     10.23 o
   7   1  12        5.71       10.74      6.85 o
   8   1  12       16.30        9.40      6.60 o
   9   1  12       42.62       45.25      4.91 o
  10   1  12       47.51       54.85      7.90 o
 -15   2  12        6.25       13.75      6.54 o
 -14   2  12        1.94        7.22      4.99 o
 -13   2  12       21.59       27.67      6.36 o
 -12   2  12        5.48       14.71      5.16 o
 -11   2  12        3.83        8.06      4.57 o
 -10   2  12      205.97      227.35      8.24 o
  -9   2  12      528.66      481.94      6.25 o
  -8   2  12      965.05      938.79     23.55 o
  -7   2  12       47.01       53.95      4.69 o
  -6   2  12       14.01       19.94      5.59 o
  -5   2  12      361.90      428.72     16.93 o
  -4   2  12       26.19       12.57      5.14 o
  -3   2  12        0.71        5.19      6.02 o
  -2   2  12      495.96      527.51     36.19 o
  -1   2  12       34.33       21.05      5.63 o
   0   2  12       23.22       19.10      5.31 o
   1   2  12        0.10        3.82      7.57 o
   2   2  12       80.37       94.16      6.89 o
   3   2  12        9.37       20.80      7.55 o
   4   2  12      283.45      217.71      7.37 o
   5   2  12       12.02       11.95      8.50 o
   6   2  12       41.95       34.86      6.09 o
   7   2  12        0.02        5.71      4.76 o
   8   2  12       13.50       19.52      5.17 o
   9   2  12        1.78        3.40      5.74 o
  10   2  12        1.50        0.35      7.07 o
 -15   3  12       18.86        7.57      7.57 o
 -14   3  12        2.60        5.81      5.48 o
 -13   3  12       19.07       18.88      4.82 o
 -12   3  12        0.10        1.30      5.19 o
 -11   3  12       25.55       14.55      4.40 o
 -10   3  12        4.71        1.12      4.08 o
  -9   3  12       30.56       25.12      3.96 o
  -8   3  12       76.70       81.24      4.58 o
  -7   3  12       47.93       57.20      5.02 o
  -6   3  12      331.93      324.16     12.37 o
  -5   3  12       85.12       62.34      6.03 o
  -4   3  12        5.75       10.34      5.21 o
  -3   3  12       20.31       20.09      4.87 o
  -2   3  12       70.24       78.48      8.00 o
  -1   3  12      411.36      418.61     23.94 o
   0   3  12      107.36      126.54      6.79 o
   1   3  12      107.26       93.40      6.85 o
   2   3  12       26.42       37.27     12.76 o
   3   3  12      279.22      222.14     13.59 o
   4   3  12       16.23       14.47      6.98 o
   5   3  12       52.13       55.77      7.29 o
   6   3  12       24.44       24.17      5.30 o
   7   3  12        4.85        7.96      6.11 o
   8   3  12        2.06        7.09      5.52 o
   9   3  12        7.74        1.25      5.25 o
  10   3  12        0.50        4.86      5.31 o
 -14   4  12       12.32        9.93      4.52 o
 -13   4  12       19.19       14.10      5.03 o
 -12   4  12        7.95        2.43      4.63 o
 -11   4  12        4.29       14.41      5.94 o
 -10   4  12        7.02        6.31      4.51 o
  -9   4  12      223.18      239.31      5.83 o
  -8   4  12       79.97       83.83      5.16 o
  -7   4  12      289.24      339.25     11.92 o
  -6   4  12       26.56       42.99      5.28 o
  -5   4  12      286.06      256.74      6.24 o
  -4   4  12      258.82      226.64     20.37 o
  -3   4  12       38.96       37.83      5.32 o
  -2   4  12        7.73        7.40      6.52 o
  -1   4  12       81.93       92.37      6.84 o
   0   4  12      320.89      332.83      8.89 o
   1   4  12       59.96       52.90      6.58 o
   2   4  12     1025.41      835.18     11.41 o
   3   4  12       13.90       13.94      8.21 o
   4   4  12       25.59       29.55      4.85 o
   5   4  12       18.68       23.10      5.66 o
   6   4  12       71.27       71.74      8.91 o
   7   4  12       39.91       40.72      8.98 o
   8   4  12       18.11       18.46      5.01 o
   9   4  12        0.14        8.15      5.17 o
  10   4  12        2.43        0.90      5.78 o
 -14   5  12        0.31        3.29      4.61 o
 -13   5  12       26.12       22.38      4.98 o
 -12   5  12        2.20       -3.29      4.36 o
 -11   5  12       79.43       73.63      4.73 o
 -10   5  12        9.63       13.52      4.60 o
  -9   5  12        0.10        2.68      4.43 o
  -7   5  12       21.26       22.22      5.52 o
  -6   5  12      114.74      128.95      8.54 o
  -5   5  12      112.05      119.17      8.06 o
  -4   5  12      570.32      539.72     48.04 o
  -3   5  12      114.53      134.03      9.32 o
  -2   5  12       38.05       48.83      6.99 o
  -1   5  12      102.04       92.45     10.42 o
   0   5  12        0.26        0.44      5.62 o
   1   5  12      598.88      585.60      9.37 o
   2   5  12       45.42       45.68      6.44 o
   3   5  12       76.15       67.02      8.26 o
   4   5  12       96.43      119.37      7.77 o
   5   5  12        0.07        5.87      4.92 o
   6   5  12       52.53       47.80      6.60 o
   7   5  12        3.80       14.57      6.90 o
   8   5  12        0.15        6.43      6.45 o
   9   5  12        0.07        5.37      5.64 o
  10   5  12        3.42        1.42      6.73 o
 -14   6  12        9.90       11.36      5.81 o
 -13   6  12        4.34        1.46      5.01 o
 -12   6  12       22.01       20.92      5.48 o
 -11   6  12        3.62       -0.01      4.81 o
 -10   6  12       24.52       18.43      5.48 o
  -9   6  12       38.37       32.85      5.34 o
  -8   6  12       22.69       28.23      5.54 o
  -7   6  12       99.24       69.32      5.35 o
  -6   6  12      180.34      168.15      8.35 o
  -5   6  12       36.49       50.72      6.21 o
  -4   6  12       98.45      111.25     18.42 o
  -3   6  12       92.51       99.79     14.43 o
  -2   6  12      101.97      101.02     12.64 o
  -1   6  12       48.02       38.42     11.21 o
   0   6  12      153.89      125.47      7.13 o
   1   6  12      392.75      440.93     12.60 o
   2   6  12      498.81      535.35     47.10 o
   3   6  12      176.68      181.09     15.66 o
   4   6  12        0.28        8.08      5.72 o
   5   6  12        0.10       -3.32      5.63 o
   6   6  12        0.82        5.50      5.67 o
   7   6  12        0.04        6.41      7.73 o
   8   6  12       11.77        4.99      8.44 o
   9   6  12        0.74        6.45      6.81 o
 -14   7  12        6.19       15.05      8.44 o
 -13   7  12        0.91        3.70      6.36 o
 -12   7  12        8.89        7.21      5.03 o
 -11   7  12       16.48       26.06      4.87 o
 -10   7  12       34.89       34.09      5.03 o
  -9   7  12        0.11        6.84      6.71 o
  -8   7  12       25.96       24.09      4.85 o
  -7   7  12        2.19        0.15      6.53 o
  -6   7  12       11.33        2.08      5.74 o
  -5   7  12      281.98      339.29     28.83 o
  -4   7  12      142.77      151.49     30.81 o
  -3   7  12       91.39       72.83      6.88 o
  -2   7  12       12.76       23.69     13.36 o
  -1   7  12       48.49       61.29      8.31 o
   0   7  12      349.57      349.68      8.71 o
   1   7  12      300.11      280.75     11.92 o
   2   7  12       62.28       66.71      7.83 o
   3   7  12        2.28       -3.70      6.96 o
   4   7  12       12.88       10.64      5.66 o
   5   7  12        1.10        3.62      5.63 o
   6   7  12       34.18       31.49      6.05 o
   7   7  12        5.94       10.88      6.46 o
   8   7  12       15.45       24.75      6.79 o
   9   7  12        4.06       -2.42      6.77 o
 -13   8  12        0.12        5.66      5.76 o
 -12   8  12       14.50       14.40      5.48 o
 -11   8  12        1.13        0.62      5.35 o
 -10   8  12       10.10       17.94      6.19 o
  -9   8  12       99.12      100.09      5.57 o
  -8   8  12       31.50       41.20      4.94 o
  -7   8  12       27.11       43.36      5.57 o
  -6   8  12       12.05        7.77      5.10 o
  -5   8  12        4.92        0.32      5.52 o
  -4   8  12      866.30      845.16    163.08 o
  -3   8  12       16.60       23.54      8.74 o
  -2   8  12        6.20        8.06      7.23 o
  -1   8  12      159.75      159.41     13.71 o
   0   8  12      314.96      284.97     21.07 o
   1   8  12      118.31      107.00      7.31 o
   2   8  12       40.47       29.51      8.14 o
   3   8  12       61.13       68.96      7.94 o
   4   8  12       11.15       20.38      5.86 o
   5   8  12       30.09       38.44      6.81 o
   6   8  12        0.07       -2.63      6.53 o
   7   8  12        6.74        9.52      6.68 o
   8   8  12       38.79       40.14      9.96 o
 -13   9  12        7.28       21.04     13.09 o
 -12   9  12        0.23        4.67      5.17 o
 -11   9  12        2.31        6.01      5.00 o
 -10   9  12       32.09       30.24      5.94 o
  -9   9  12       42.70       44.74      7.82 o
  -8   9  12        5.85       11.35      6.33 o
  -7   9  12       65.82       73.48      6.98 o
  -6   9  12       17.73       18.47      4.79 o
  -5   9  12       52.51       51.11     12.83 o
  -4   9  12       27.16       31.81      8.27 o
  -3   9  12       80.04       83.81      6.56 o
  -2   9  12      166.41      157.71     30.95 o
  -1   9  12       85.43       89.27     18.17 o
   0   9  12       45.98       50.66      6.98 o
   1   9  12       79.11       71.31      6.83 o
   2   9  12       40.17       48.86     11.60 o
   3   9  12       14.12       14.46      7.68 o
   4   9  12        0.15        9.09      8.04 o
   5   9  12        1.86       -1.44      6.55 o
   6   9  12        0.03        3.22      6.51 o
   7   9  12        4.41       12.19      6.84 o
   8   9  12       17.93       22.43      7.15 o
 -12  10  12       74.45       78.30      7.00 o
 -11  10  12        9.28       10.30      6.06 o
 -10  10  12        3.97        8.08      5.45 o
  -9  10  12        0.04        2.21      4.80 o
  -8  10  12        2.05        5.25      4.55 o
  -7  10  12        0.34        7.33      5.41 o
  -6  10  12        0.86        3.00      5.79 o
  -5  10  12       54.76       66.36      7.96 o
  -4  10  12        0.06       -3.09      5.49 o
  -3  10  12       62.04       70.25     12.07 o
  -2  10  12       10.96       26.60      8.11 o
  -1  10  12        0.53        2.26      7.97 o
   0  10  12        0.64       -0.52      5.68 o
   1  10  12       15.39       21.70      8.20 o
   2  10  12       10.80       27.70     11.92 o
   3  10  12       53.53       53.58      7.43 o
   4  10  12        1.05        6.65      7.10 o
   5  10  12        2.86        8.65      6.12 o
   6  10  12        3.19        0.92      8.30 o
   7  10  12        2.30        4.29      6.71 o
 -11  11  12        5.94        6.28      4.75 o
 -10  11  12        1.54        5.43      4.81 o
  -9  11  12       40.34       42.23      5.26 o
  -8  11  12       11.33       12.03      5.17 o
  -7  11  12        8.21       -0.52      4.91 o
  -6  11  12       28.63       26.98      7.93 o
  -5  11  12       24.33       29.18      9.63 o
  -4  11  12       13.72       14.30      5.94 o
  -3  11  12        5.44        9.25      7.17 o
  -2  11  12        9.80        9.37      6.62 o
  -1  11  12       96.77      103.02     15.43 o
   0  11  12        2.42       14.71      6.77 o
   1  11  12       12.45       12.69      5.96 o
   2  11  12       14.09       18.24     12.06 o
   3  11  12        0.14       -0.95      8.22 o
   4  11  12       11.74       10.13      6.93 o
   5  11  12        2.66        2.29      6.28 o
   6  11  12        0.23        3.78      5.90 o
   7  11  12       29.16       20.32      7.61 o
 -10  12  12        7.86        9.13      5.92 o
  -9  12  12        8.91       10.45      4.66 o
  -8  12  12        9.31       14.17      5.10 o
  -7  12  12       17.21       21.61      5.90 o
  -6  12  12        7.98       13.97      6.49 o
  -5  12  12        0.07       -6.98      9.74 o
  -4  12  12        3.01       -2.57      5.73 o
  -3  12  12        8.16        7.73      6.52 o
  -2  12  12       20.78       24.29      5.73 o
  -1  12  12       18.30       12.67      6.57 o
   0  12  12       49.62       41.43      5.96 o
   1  12  12        2.86        2.39      6.68 o
   2  12  12        2.53      -10.37     11.53 o
   3  12  12        6.44       -4.99      8.19 o
   4  12  12        2.33       11.53      8.75 o
   5  12  12        0.18        6.41      8.06 o
   6  12  12        1.56        3.47      6.88 o
  -9  13  12       11.70        6.03      5.40 o
  -8  13  12        5.95       12.16      6.53 o
  -7  13  12        0.30        5.72      6.57 o
  -6  13  12       10.15       10.76      5.59 o
  -5  13  12       26.60       35.60     12.41 o
  -4  13  12        2.58        2.05      5.45 o
  -3  13  12       26.82       21.00      7.03 o
  -2  13  12        4.80        1.18      7.86 o
  -1  13  12        0.08       -0.53      5.59 o
   0  13  12        0.85        2.40      7.22 o
   1  13  12        2.93        2.84      6.26 o
   2  13  12       10.81       29.95     11.70 o
   3  13  12        0.83       10.97      8.75 o
   4  13  12        0.25        4.11     12.02 o
   5  13  12        1.47        0.82      7.66 o
  -8  14  12        2.43       -0.72      5.35 o
  -7  14  12        2.37       14.99      6.86 o
  -6  14  12        1.46       -6.07      6.32 o
  -5  14  12       11.94       23.11      7.08 o
  -4  14  12        8.45        0.17     12.11 o
  -3  14  12        2.50        8.15     11.48 o
  -2  14  12        0.23        4.49      5.81 o
  -1  14  12        1.95        3.47      7.10 o
   0  14  12        4.11       -1.78      5.71 o
   1  14  12        3.57       16.25      6.89 o
   2  14  12        0.48        3.13     11.81 o
   3  14  12        6.36       -7.87     11.92 o
  -6  15  12        1.11        7.77      6.86 o
  -5  15  12        2.04        9.92      6.91 o
  -4  15  12       16.21       14.42      5.96 o
  -3  15  12        0.01        2.13      5.87 o
  -2  15  12        2.46        7.52      6.76 o
  -1  15  12        1.15        6.10      6.93 o
   0  15  12        1.60        9.14     14.94 o
   1  15  12        0.05        0.65      6.80 o
 -15   1  13        1.19       12.01      6.72 o
 -14   1  13        4.07        9.22      4.77 o
 -13   1  13       17.59       17.60      5.36 o
 -12   1  13        0.41       -0.01      4.58 o
 -11   1  13       36.10       37.75      4.11 o
 -10   1  13        2.65        4.88      3.83 o
  -9   1  13        5.16        1.85      4.56 o
  -8   1  13      227.40      278.87      6.66 o
  -7   1  13       91.88       95.58      6.86 o
  -6   1  13        0.01        1.09      4.23 o
  -5   1  13       37.68       27.27      5.37 o
  -4   1  13        2.15        8.47      5.96 o
  -3   1  13        1.99        3.29      6.32 o
  -2   1  13       99.18       95.36      7.53 o
  -1   1  13       15.68       15.90      5.74 o
   0   1  13      189.38      204.92      6.50 o
   1   1  13        3.57        4.85      6.29 o
   2   1  13       26.76       27.28      6.53 o
   3   1  13      384.53      293.90      8.71 o
   4   1  13      115.12      128.89      6.70 o
   5   1  13      146.04      135.23      8.67 o
   6   1  13        9.44        5.76      5.74 o
   7   1  13       18.88       19.70      5.85 o
   8   1  13        0.08        3.10      5.80 o
   9   1  13        0.19        1.95      4.84 o
  10   1  13        0.14        2.15      5.22 o
 -15   2  13       58.07       43.97      6.55 o
 -14   2  13       20.80       21.80      5.34 o
 -13   2  13       16.51       11.63      5.57 o
 -12   2  13        1.78        8.34      4.79 o
 -11   2  13       17.03       16.57      4.10 o
 -10   2  13       12.32        9.04      3.76 o
  -9   2  13      330.06      323.55      9.37 o
  -8   2  13       69.46       85.21      4.82 o
  -7   2  13       83.08       83.21      4.85 o
  -6   2  13      375.43      373.34     12.53 o
  -5   2  13      302.10      234.81     15.47 o
  -4   2  13      136.59      126.29     11.26 o
  -3   2  13        0.70        3.03      5.01 o
  -2   2  13        7.35        8.80      5.74 o
  -1   2  13        1.91        7.54      4.72 o
   0   2  13      404.05      386.04      7.31 o
   1   2  13       98.69       83.80      7.77 o
   2   2  13      112.66      104.17      7.86 o
   3   2  13       14.96       14.40      8.70 o
   4   2  13      446.12      449.56     10.12 o
   5   2  13        6.50        1.70      7.00 o
   6   2  13        5.12        3.92      6.83 o
   7   2  13        3.58        6.54      6.66 o
   8   2  13        6.21       12.05      5.92 o
   9   2  13        5.02       14.51      6.77 o
  10   2  13       25.40       18.06      6.21 o
 -14   3  13        7.10       12.48      5.63 o
 -13   3  13        3.66        4.08      4.83 o
 -12   3  13        0.49        3.39      5.23 o
 -11   3  13       65.30       51.44      4.97 o
 -10   3  13        5.03       -0.64      5.82 o
  -9   3  13       27.24       23.94      4.80 o
  -8   3  13       14.66       20.40      4.05 o
  -7   3  13       78.69       87.22      4.55 o
  -6   3  13      261.57      301.11     14.11 o
  -5   3  13      182.02      194.55     17.72 o
  -4   3  13        8.68       17.63      4.68 o
  -3   3  13        0.24       -5.06      5.06 o
  -2   3  13      193.99      215.52     14.26 o
  -1   3  13        0.09       -1.56      6.35 o
   0   3  13      218.23      237.96      7.13 o
   1   3  13      501.30      442.94     10.21 o
   2   3  13       50.53       42.82      9.41 o
   3   3  13      819.72      794.30     19.82 o
   4   3  13      267.84      260.55     14.36 o
   5   3  13       85.31      102.98      6.79 o
   6   3  13       40.77       46.92      6.66 o
   7   3  13        0.66        2.80      4.88 o
   8   3  13        4.55        1.71      6.66 o
   9   3  13        3.08       11.47      7.20 o
 -14   4  13        7.29       15.50      5.72 o
 -13   4  13        0.00        7.38      5.58 o
 -12   4  13        4.30        5.11      6.02 o
 -11   4  13       11.27       13.34      4.15 o
 -10   4  13       99.84       97.42      5.45 o
  -9   4  13       31.23       37.14      5.27 o
  -8   4  13        1.30        8.34      4.10 o
  -7   4  13      168.68      161.40      8.19 o
  -6   4  13       40.36       32.40      4.77 o
  -5   4  13      143.01      191.32     10.84 o
  -4   4  13       60.87       76.79      5.33 o
  -3   4  13        2.51       11.95      5.94 o
  -2   4  13       71.07       76.73     12.99 o
  -1   4  13       29.57       30.32      6.04 o
   0   4  13      310.45      279.69      8.13 o
   1   4  13        2.36        7.14      5.56 o
   2   4  13      533.86      457.14      9.56 o
   3   4  13       51.64       50.19      7.54 o
   4   4  13       47.90       46.48      8.88 o
   5   4  13        1.51        5.64      5.58 o
   6   4  13        0.93        8.87      4.73 o
   7   4  13        3.06       -0.24      4.78 o
   8   4  13        0.00       -1.27      5.02 o
   9   4  13        1.95        2.48      5.12 o
 -14   5  13        0.85        6.17      5.26 o
 -13   5  13        2.08        6.50      5.46 o
 -12   5  13        0.88        4.75      6.42 o
 -11   5  13       44.00       45.61     11.10 o
 -10   5  13        1.93        5.93      5.36 o
  -9   5  13       58.58       72.12      6.73 o
  -8   5  13       14.46       11.31      5.00 o
  -7   5  13       17.75       17.68      5.69 o
  -6   5  13       12.55       25.73      4.84 o
  -5   5  13      586.72      548.80     43.61 o
  -4   5  13      546.63      558.11     43.67 o
  -3   5  13       12.17       13.37      6.25 o
  -2   5  13       20.66       22.47      5.69 o
  -1   5  13       53.35       52.56      6.46 o
   0   5  13        1.67        5.43      6.41 o
   1   5  13       58.04       50.80      6.18 o
   2   5  13        9.79       11.60      6.77 o
   3   5  13        3.38       11.73      6.57 o
   4   5  13       23.26       17.50      5.03 o
   5   5  13        7.61       11.31      8.19 o
   6   5  13       47.10       46.39      5.68 o
   7   5  13        0.23       -1.69      5.37 o
   8   5  13       26.34       29.58      5.29 o
   9   5  13        1.77        7.07      5.94 o
 -14   6  13        0.96        6.45      5.76 o
 -13   6  13        3.86        4.52      6.53 o
 -12   6  13        4.73        3.70      4.38 o
 -11   6  13       18.11       22.07      5.43 o
 -10   6  13       13.28       13.74      4.41 o
  -9   6  13        0.60       -2.80      4.33 o
  -8   6  13       58.33       46.12      4.99 o
  -7   6  13        0.52        5.95      4.84 o
  -6   6  13       52.11       75.18      6.03 o
  -5   6  13      343.07      348.08     26.87 o
  -4   6  13      298.57      285.99     29.42 o
  -3   6  13       32.41       34.00     16.43 o
  -2   6  13       35.76       37.84      8.68 o
  -1   6  13       91.12       84.53      7.32 o
   0   6  13      251.79      251.93     14.78 o
   1   6  13      418.73      399.33     17.11 o
   2   6  13       71.95       64.68      6.26 o
   3   6  13        9.99       11.85      5.69 o
   4   6  13       17.75       12.91      5.52 o
   5   6  13        0.02        4.76      5.76 o
   6   6  13       16.46       16.83      6.55 o
   7   6  13       91.29       95.72      6.29 o
   8   6  13        0.19        8.46      5.80 o
   9   6  13        1.05        0.46      6.10 o
 -13   7  13       12.33        9.74      5.12 o
 -12   7  13        3.54        8.04      4.51 o
 -11   7  13       22.74       19.98      5.19 o
 -10   7  13       18.29       28.95      5.21 o
  -9   7  13        0.03        5.23      4.30 o
  -8   7  13       38.47       41.19      6.18 o
  -7   7  13      103.05      143.25     10.05 o
  -5   7  13       88.30      112.92     21.09 o
  -4   7  13      323.28      293.02     24.48 o
  -3   7  13        2.53        4.98      6.12 o
  -2   7  13       59.43       43.76      6.58 o
  -1   7  13      236.85      193.87     19.70 o
   0   7  13      300.91      261.31     14.08 o
   1   7  13      216.79      242.98     11.36 o
   2   7  13        4.44        4.95      6.38 o
   3   7  13       90.77       88.09      6.48 o
   4   7  13        8.48       16.03      6.78 o
   5   7  13        2.37        4.87      5.04 o
   6   7  13       12.95       24.73      5.71 o
   7   7  13        0.65        3.57      5.05 o
   8   7  13       18.66       14.01      5.59 o
 -13   8  13        2.94        0.63      5.24 o
 -12   8  13       20.90       17.90      5.06 o
 -11   8  13       13.98        3.32      6.50 o
 -10   8  13        1.87        8.07      5.30 o
  -9   8  13       13.05       12.70      5.55 o
  -8   8  13       11.42        5.94      5.49 o
  -7   8  13        6.67       14.06      6.53 o
  -6   8  13       25.21       23.12      5.87 o
  -5   8  13        4.38        0.96      6.92 o
  -4   8  13        1.07       11.46      6.13 o
  -3   8  13      112.57      120.52     11.97 o
  -2   8  13       37.62       36.03      6.91 o
  -1   8  13       62.33       51.26      8.54 o
   0   8  13      123.42      135.65     14.99 o
   1   8  13       60.61       56.17      8.61 o
   2   8  13       36.14       43.35      8.65 o
   3   8  13       48.81       36.18      6.56 o
   4   8  13       11.41       10.57      6.70 o
   5   8  13       10.75       16.36      5.71 o
   6   8  13        0.11       -2.10      6.62 o
   7   8  13        4.07        3.85      5.98 o
   8   8  13        8.42        6.68      6.26 o
 -12   9  13       28.97       20.85      5.28 o
 -11   9  13        1.13       -4.20      6.96 o
 -10   9  13       12.92       11.26      4.91 o
  -9   9  13       18.49        9.35      5.58 o
  -8   9  13       78.32       78.46      6.16 o
  -7   9  13       56.00       39.77      5.56 o
  -6   9  13       81.81      110.11     14.71 o
  -5   9  13        4.36        7.08      6.29 o
  -4   9  13       53.29       45.13      6.61 o
  -3   9  13       16.81       21.67      6.57 o
  -2   9  13        0.27       10.32      6.66 o
  -1   9  13       56.20       65.34     16.26 o
   0   9  13       24.59       37.87      6.72 o
   1   9  13        5.36       -6.57      6.57 o
   2   9  13        8.37        8.96     11.85 o
   3   9  13        2.04        3.79      6.32 o
   4   9  13       17.52       14.02      6.46 o
   5   9  13        0.54       -2.27      6.15 o
   6   9  13        9.76       15.14      6.08 o
   7   9  13        2.37        6.58      5.42 o
 -12  10  13        3.20       10.78      7.10 o
 -11  10  13        2.66       -2.06      7.28 o
 -10  10  13        2.55       11.29      6.52 o
  -9  10  13       11.79        6.97      4.60 o
  -8  10  13       22.70       16.62      4.75 o
  -7  10  13       28.57       21.71      5.57 o
  -6  10  13       23.09       22.31      6.66 o
  -5  10  13        8.89       11.76      6.47 o
  -4  10  13        0.25        4.74      8.00 o
  -3  10  13       20.36       10.87      6.58 o
  -2  10  13       34.40       36.97      6.79 o
  -1  10  13       22.57       28.69     14.83 o
   0  10  13       14.68       30.28      5.77 o
   1  10  13        0.32        6.21      7.05 o
   2  10  13       60.66       40.00      8.08 o
   3  10  13        6.10       -1.44      8.30 o
   4  10  13        1.73        8.20      6.36 o
   5  10  13        2.75        6.00      5.93 o
   6  10  13        0.10       -0.70      6.05 o
   7  10  13       46.41       41.66      6.64 o
 -11  11  13        0.01        7.08      4.86 o
 -10  11  13        6.39        1.90      5.29 o
  -9  11  13        6.89        6.95      5.11 o
  -8  11  13        9.56        6.28      5.51 o
  -7  11  13       28.73       23.65      7.42 o
  -6  11  13       21.53       26.93      8.88 o
  -5  11  13        5.30        8.46     12.65 o
  -4  11  13        2.79        0.32      6.53 o
  -3  11  13       37.60       52.40     16.40 o
  -2  11  13       54.55       58.53     12.14 o
  -1  11  13       39.15       48.12     22.32 o
   0  11  13       41.79       38.94      5.89 o
   1  11  13        7.55       21.35      5.73 o
   2  11  13        0.00        6.36      7.91 o
   3  11  13        0.25        6.64      8.26 o
   4  11  13        0.30       -3.47      7.45 o
   5  11  13        0.17       10.99      7.59 o
   6  11  13       13.97        4.90      6.26 o
 -10  12  13        6.08        8.15      5.34 o
  -9  12  13       70.72       59.81      5.23 o
  -8  12  13       28.38       23.42      5.38 o
  -7  12  13        1.13       -0.21      6.59 o
  -6  12  13        4.89       16.09      6.21 o
  -5  12  13       79.03       74.96     13.67 o
  -4  12  13        3.20       10.09      6.85 o
  -3  12  13       35.82       54.52     15.98 o
  -2  12  13       20.22       14.32      6.63 o
  -1  12  13        3.33        3.35      6.39 o
   0  12  13       28.67       32.88      6.75 o
   1  12  13       27.37       26.84      8.10 o
   2  12  13        5.18        4.15      8.54 o
   3  12  13        0.64       -7.21      8.05 o
   4  12  13        3.14        8.22      8.82 o
   5  12  13        2.02        4.17      9.29 o
  -9  13  13        1.43        9.11      5.72 o
  -8  13  13        1.83        2.32      7.72 o
  -7  13  13        2.80       -4.02      5.73 o
  -6  13  13        1.09        6.13      7.93 o
  -5  13  13       25.02        9.79      6.68 o
  -4  13  13       23.53       21.83      6.85 o
  -3  13  13        8.23       12.30      6.66 o
  -2  13  13        2.39        3.16      8.45 o
  -1  13  13       13.13        5.37      5.65 o
   0  13  13        1.46        8.54      6.98 o
   1  13  13        2.94       10.12      8.37 o
   2  13  13       17.89       11.00      8.19 o
   3  13  13        0.41       14.62      8.15 o
   4  13  13        0.22       -5.06      8.58 o
  -7  14  13        2.58       10.17      8.10 o
  -6  14  13        1.50       12.84      5.74 o
  -5  14  13        0.03        0.88     12.11 o
  -4  14  13       27.12       26.24     12.13 o
  -3  14  13        1.24        3.17      5.95 o
  -2  14  13       10.27        8.06      6.77 o
  -1  14  13        7.56        5.53      6.91 o
   0  14  13        4.54        6.99      5.91 o
   1  14  13       18.19       13.21      7.03 o
  -5  15  13        3.91       13.76      7.00 o
  -4  15  13        2.01        1.66     12.62 o
  -3  15  13        5.20       11.42      6.63 o
  -2  15  13        2.96       10.69      6.97 o
  -1  15  13        0.03        2.79      6.99 o
   0  15  13        0.02       15.60      6.23 o
 -14   0  14       38.55       45.55     11.63 o
 -13   0  14        2.70       15.31      6.80 o
 -12   0  14       21.46       26.62      6.53 o
 -11   0  14        0.10        4.84      8.22 o
 -10   0  14        7.25       12.15      9.72 o
  -9   0  14        4.08        8.32     12.44 o
  -8   0  14      420.80      467.36     43.20 o
  -7   0  14        2.48        6.94      6.66 o
  -6   0  14      410.88      412.65     44.46 o
  -5   0  14     2041.45     2119.51    265.26 o
  -4   0  14      227.89      313.90     40.02 o
  -3   0  14      130.74      141.95     22.74 o
  -2   0  14       41.98       55.80      6.36 o
  -1   0  14        0.94        5.17      6.21 o
   0   0  14       21.85       21.05      8.82 o
   1   0  14       27.35       27.24     12.83 o
   2   0  14       79.39       78.49     13.11 o
   3   0  14       48.20       39.30     11.78 o
   4   0  14       69.56       72.23     12.30 o
   5   0  14      550.40      581.58     12.02 o
   6   0  14        1.82        5.13     11.25 o
   7   0  14        8.60        4.64     11.39 o
   8   0  14        5.85       11.39      8.37 o
   9   0  14       19.64       28.93      6.80 o
 -14   1  14        5.31        6.21      4.75 o
 -13   1  14       66.75       67.89      5.25 o
 -12   1  14       14.81       11.64      4.44 o
 -11   1  14        0.16       -0.72      4.37 o
 -10   1  14       70.74       72.98      5.03 o
  -9   1  14       18.52       26.64      4.24 o
  -8   1  14      321.01      344.56      9.05 o
  -7   1  14     2344.98     2319.51     77.14 o
  -6   1  14      193.75      200.69     12.01 o
  -5   1  14       66.38       81.19      6.41 o
  -4   1  14      119.43      107.39      6.65 o
  -3   1  14       19.72       24.56      5.34 o
  -2   1  14       15.82       15.29      5.54 o
  -1   1  14        5.23       12.14      5.53 o
   0   1  14      169.24      157.69      6.93 o
   1   1  14       71.96       64.36      7.67 o
   2   1  14        6.45        6.31      7.20 o
   3   1  14      736.50      718.05     11.22 o
   4   1  14      451.56      431.14     27.57 o
   5   1  14       77.04       79.49      9.79 o
   6   1  14        2.96        6.43      7.03 o
   7   1  14        4.57       10.83      6.59 o
   8   1  14       20.65       16.44      9.07 o
   9   1  14        3.66        9.26      4.96 o
 -14   2  14        4.89        5.31      5.04 o
 -13   2  14        3.48        3.81      4.87 o
 -12   2  14       77.76       67.03      6.25 o
 -11   2  14       23.62       22.59      3.95 o
 -10   2  14        2.97        5.83      5.23 o
  -9   2  14       11.33       20.42      5.30 o
  -8   2  14      244.59      205.30      5.24 o
  -7   2  14      283.27      268.22     12.90 o
  -6   2  14       53.49       49.64      5.76 o
  -5   2  14        7.28       13.99      5.64 o
  -4   2  14       45.03       63.60      6.65 o
  -3   2  14       14.72        5.25      6.06 o
  -2   2  14       10.39        7.49      4.65 o
  -1   2  14       27.68       29.61      5.49 o
   0   2  14        6.64        2.73      5.68 o
   1   2  14       49.49       57.25      7.75 o
   2   2  14      829.28      784.01     11.99 o
   3   2  14        0.22       13.64      6.97 o
   4   2  14      180.38      141.45      6.94 o
   5   2  14        1.06       13.17      6.43 o
   6   2  14       12.11        8.61     11.23 o
   7   2  14       20.30       22.33      6.79 o
   8   2  14        0.26       -5.12      5.12 o
   9   2  14        0.17        7.57      5.45 o
 -14   3  14        3.32        2.48      4.69 o
 -13   3  14        4.96        8.84      5.42 o
 -12   3  14        0.09       -0.80      4.76 o
 -11   3  14       12.47        8.48      4.58 o
 -10   3  14        4.78        7.20      4.17 o
  -9   3  14       50.98       58.68      4.97 o
  -8   3  14      121.85      125.49      9.27 o
  -7   3  14      321.46      392.37     11.78 o
  -6   3  14       23.08       28.73      5.24 o
  -5   3  14       44.45       34.75      5.34 o
  -4   3  14        1.55        8.31      4.92 o
  -3   3  14       35.16       42.16      5.69 o
  -2   3  14      277.26      317.87     25.21 o
  -1   3  14      107.97      108.83      6.80 o
   0   3  14       37.37       41.33      6.48 o
   1   3  14      103.60       90.00      8.06 o
   2   3  14       42.86       46.35      8.81 o
   3   3  14      970.92      937.52     35.41 o
   4   3  14       59.65       50.75      8.81 o
   5   3  14       29.99       35.69      8.35 o
   6   3  14       15.82       16.28      5.13 o
   7   3  14        0.51        5.74      4.53 o
   8   3  14        5.90        5.37      5.50 o
   9   3  14       10.63       14.15      6.59 o
 -14   4  14        3.09        9.23      6.48 o
 -13   4  14        0.24       -0.79      6.11 o
 -12   4  14        3.45        8.12      6.90 o
 -11   4  14       76.03       71.03      4.80 o
 -10   4  14      101.87      118.39      5.82 o
  -9   4  14        0.09        0.78      4.73 o
  -8   4  14        3.34        4.30      4.86 o
  -7   4  14        8.64       13.58      4.52 o
  -6   4  14       44.17       34.00      5.25 o
  -4   4  14      556.32      455.00     38.16 o
  -3   4  14       52.11       60.45      8.57 o
  -2   4  14        5.59       17.71      5.38 o
  -1   4  14       10.39       10.05      5.49 o
   0   4  14      177.92      167.60      6.13 o
   1   4  14      591.35      563.61     13.84 o
   2   4  14       29.81       20.78      7.23 o
   3   4  14      169.82      133.61      7.93 o
   4   4  14        3.82        5.75      6.96 o
   5   4  14        0.07       -1.70      5.54 o
   6   4  14       16.14       16.61      5.31 o
   7   4  14       14.25       15.40      5.15 o
   8   4  14        5.37        1.75      6.68 o
   9   4  14        0.13        7.23      5.17 o
 -14   5  14        0.01        7.64      6.70 o
 -13   5  14        0.04        2.34      5.10 o
 -12   5  14        7.61       13.24      5.37 o
 -11   5  14       59.59       48.56      4.44 o
 -10   5  14        1.59        9.02      4.92 o
  -9   5  14        0.15       -2.61      4.72 o
  -8   5  14       21.49       22.20      4.39 o
  -7   5  14       40.61       37.04      5.69 o
  -6   5  14        1.46        0.88      5.17 o
  -5   5  14      332.69      395.30     31.84 o
  -4   5  14       97.44       61.28      7.34 o
  -3   5  14        0.51        3.41      5.64 o
  -2   5  14      141.84      136.39     18.67 o
  -1   5  14        2.22       11.35      7.19 o
   0   5  14       93.89       83.60      5.97 o
   1   5  14      174.30      146.96      7.76 o
   2   5  14      115.71      127.60      7.58 o
   3   5  14        8.88       16.19      5.04 o
   4   5  14       45.39       43.79      9.29 o
   5   5  14       41.70       46.18      6.11 o
   6   5  14       10.24        9.75      6.49 o
   7   5  14        3.57        6.89      5.88 o
   8   5  14        1.50        7.97      5.20 o
 -13   6  14        0.31        7.17      4.59 o
 -12   6  14        0.12        7.11      4.84 o
 -11   6  14        4.95       12.14      5.37 o
 -10   6  14       46.37       41.54      5.03 o
  -9   6  14       36.61       31.84      4.90 o
  -8   6  14        1.24        1.03      6.72 o
  -7   6  14        4.59        6.09      4.52 o
  -6   6  14       11.14       19.76      6.76 o
  -5   6  14      729.74      849.23    114.49 o
  -4   6  14      190.31      195.18     14.80 o
  -3   6  14       11.05       17.68      9.91 o
  -2   6  14       45.67       43.79      8.52 o
  -1   6  14       19.11       19.38      8.00 o
   0   6  14      285.57      270.42     19.40 o
   1   6  14      137.92      167.80      6.53 o
   2   6  14       12.83       11.09      6.99 o
   3   6  14        7.81        8.87      5.70 o
   4   6  14        2.21        2.71      6.46 o
   5   6  14        0.39       -2.40      4.79 o
   6   6  14        0.02        4.69      5.92 o
   7   6  14        0.67       16.30      6.72 o
   8   6  14       16.16       13.45      6.12 o
 -13   7  14       12.85       11.58      5.15 o
 -12   7  14        1.66        5.13      6.45 o
 -11   7  14        2.32       -0.02      5.99 o
 -10   7  14        0.19        3.84      5.38 o
  -9   7  14       23.19       27.11      5.11 o
  -8   7  14       31.66       30.74      5.71 o
  -7   7  14       10.27        4.42      5.62 o
  -6   7  14      107.94       80.75      9.16 o
  -5   7  14        1.50       -0.60      5.73 o
  -4   7  14      155.31      160.22     25.76 o
  -3   7  14       25.33       32.88      6.90 o
  -2   7  14       66.42       65.03     16.06 o
  -1   7  14        3.21        4.93      5.74 o
   0   7  14        1.34        2.62      6.90 o
   1   7  14        7.54       19.05      5.88 o
   2   7  14       50.27       58.41      6.66 o
   3   7  14      127.47      136.04     10.59 o
   4   7  14        3.99       -1.05      6.63 o
   5   7  14        4.90        7.59      5.81 o
   6   7  14       27.86       34.97      6.93 o
   7   7  14       36.77       44.70      9.05 o
   8   7  14       12.33        9.59      4.94 o
 -13   8  14        1.82       10.06      6.97 o
 -12   8  14        2.20        5.99      5.86 o
 -11   8  14        9.70       10.45      7.31 o
 -10   8  14       10.33       20.90      5.52 o
  -9   8  14        0.03        6.52      5.05 o
  -8   8  14       93.48       98.57      6.54 o
  -7   8  14       22.22       36.83      5.26 o
  -6   8  14      114.20       93.14     10.81 o
  -5   8  14      244.57      215.27     33.66 o
  -4   8  14       68.67       71.92     23.44 o
  -3   8  14       52.43       58.16     14.01 o
  -2   8  14       59.34       79.38     17.40 o
  -1   8  14       17.67       23.52      5.73 o
   0   8  14       56.97       55.52      6.97 o
   1   8  14       21.19       30.09      8.40 o
   2   8  14       65.46       51.10      7.27 o
   3   8  14        0.41        5.30      6.41 o
   4   8  14       45.09       41.37      6.31 o
   5   8  14       33.78       49.10      7.02 o
   6   8  14        9.20       14.85      6.89 o
   7   8  14        4.27        6.26      6.91 o
 -12   9  14       10.02       10.17      6.07 o
 -11   9  14       13.72       16.20      5.27 o
 -10   9  14       45.59       48.37      6.73 o
  -9   9  14        0.02       -1.40      5.48 o
  -8   9  14       50.55       46.67      8.11 o
  -7   9  14      102.28      106.12      7.84 o
  -6   9  14      100.76      106.23     12.65 o
  -5   9  14        4.36        7.95      5.67 o
  -4   9  14       38.19       26.28      6.35 o
  -3   9  14       63.23       66.52      6.83 o
  -2   9  14        3.10        8.37      6.62 o
  -1   9  14       12.07       17.89      6.03 o
   0   9  14        0.10        5.13      6.63 o
   1   9  14       31.88       24.94      5.84 o
   2   9  14        5.29      -11.49     11.49 o
   3   9  14       19.39       23.26      6.98 o
   4   9  14       15.40       20.38      6.27 o
   5   9  14       15.12        7.68      7.89 o
   6   9  14        0.01       -6.84      6.94 o
   7   9  14        7.95        7.62      7.08 o
 -11  10  14        5.30        8.04      5.87 o
 -10  10  14        8.98        6.30      6.63 o
  -9  10  14        1.79       -3.71      4.84 o
  -8  10  14       43.80       38.06      5.12 o
  -7  10  14        7.45        7.21      6.60 o
  -6  10  14        2.00       13.50      7.77 o
  -5  10  14       31.29       47.30     20.95 o
  -4  10  14        0.02       -6.94      6.94 o
  -3  10  14        3.45        1.91      8.33 o
  -2  10  14       22.97       15.61      6.94 o
  -1  10  14        5.00       11.89      6.62 o
   0  10  14       14.54       12.07      6.86 o
   1  10  14       69.08       61.86     15.38 o
   2  10  14       44.13       39.09      8.44 o
   3  10  14        1.01        5.10      7.87 o
   4  10  14       27.04       17.23      6.81 o
   5  10  14        4.76        8.76      8.00 o
   6  10  14        8.57        9.64      7.27 o
 -11  11  14        0.14        7.38      7.31 o
 -10  11  14        5.88        2.51      4.80 o
  -9  11  14        1.09        7.33      5.48 o
  -8  11  14      106.67       91.66      7.80 o
  -7  11  14       53.63       56.68     14.36 o
  -6  11  14        0.66        4.26      7.93 o
  -5  11  14       16.00        0.48      8.52 o
  -4  11  14        0.48        6.75      6.47 o
  -3  11  14        9.44       14.25      6.53 o
  -2  11  14       16.67       22.94      6.61 o
  -1  11  14        1.38        1.21      7.87 o
   0  11  14        0.00       -1.63     11.18 o
   1  11  14       18.95       26.82      8.49 o
   2  11  14        4.28       12.34      8.26 o
   3  11  14        0.98        7.14      8.68 o
   4  11  14        1.95        4.67      8.40 o
   5  11  14        4.60        3.42      8.29 o
 -10  12  14        3.30        2.63      9.90 o
  -9  12  14        1.11        4.66      5.13 o
  -8  12  14        5.18        4.10     13.29 o
  -7  12  14        4.37        5.34      5.77 o
  -6  12  14       30.94       28.05      6.84 o
  -5  12  14        0.00       -5.90      8.42 o
  -4  12  14       13.56        3.58      5.84 o
  -3  12  14        0.69       -7.94      7.94 o
  -2  12  14        0.99        8.62      9.81 o
  -1  12  14       12.46        5.62      6.60 o
   0  12  14       37.82       27.44      6.06 o
   1  12  14        1.85        4.18      6.65 o
   2  12  14        1.38       -6.47      8.26 o
   3  12  14        1.86        5.38      8.44 o
   4  12  14        0.26        5.34      8.75 o
  -8  13  14        0.06        0.02      7.07 o
  -7  13  14        1.09        8.85      9.47 o
  -6  13  14        9.38       17.66      5.77 o
  -5  13  14       12.95       16.99      9.21 o
  -4  13  14        1.37        9.32      5.87 o
  -3  13  14        1.94        0.62      8.21 o
  -2  13  14        2.65        7.64      6.92 o
  -1  13  14       25.51       32.10      8.67 o
   0  13  14        4.17       -1.80      6.94 o
   1  13  14       37.80       40.75      6.27 o
   2  13  14        3.50       -5.38      8.47 o
   3  13  14        1.41        3.76      8.51 o
  -6  14  14        2.77        6.26      8.49 o
  -5  14  14       15.36        7.02      5.87 o
  -4  14  14        0.89        6.87      6.73 o
  -3  14  14        5.20        6.15      6.50 o
  -2  14  14        2.49       13.82      6.90 o
  -1  14  14        1.35       -3.66      6.75 o
   0  14  14       23.36       15.93      6.81 o
   1  14  14        6.16       15.66      9.30 o
  -3  15  14        0.10        6.92      8.93 o
 -14   1  15        4.26       14.07      5.88 o
 -13   1  15        0.01        4.04      3.88 o
 -12   1  15        3.71        5.02      4.40 o
 -11   1  15        4.32       13.37      5.32 o
 -10   1  15       10.08        6.02      3.97 o
  -9   1  15       27.93       43.53      6.47 o
  -8   1  15        4.26       13.15      4.31 o
  -7   1  15      198.51      181.72      8.73 o
  -6   1  15       10.34       10.25      4.63 o
  -5   1  15        9.67       15.38      4.82 o
  -4   1  15        4.94       -0.69      4.66 o
  -2   1  15       12.14       26.76      5.57 o
  -1   1  15       74.68       95.15      5.88 o
   0   1  15       35.54       28.58      7.16 o
   1   1  15        8.15        7.87      5.92 o
   2   1  15       20.78       23.46      8.55 o
   3   1  15      368.16      354.36     23.95 o
   4   1  15       20.98       20.97      6.07 o
   5   1  15       25.75       32.25      5.98 o
   6   1  15        1.05       -1.93      8.20 o
   7   1  15        0.56      -10.07     10.07 o
   8   1  15        0.72        7.00      7.05 o
 -14   2  15       13.50       14.57      8.49 o
 -13   2  15        1.68        4.51      6.53 o
 -12   2  15        1.66        2.73      4.06 o
 -11   2  15       18.18       18.11      4.02 o
 -10   2  15       28.82       29.46      5.08 o
  -9   2  15       64.13       60.71      4.67 o
  -8   2  15       24.25       30.77      3.97 o
  -7   2  15       31.16       38.07      5.03 o
  -6   2  15      419.20      410.34     33.19 o
  -5   2  15       18.47       28.77      5.16 o
  -4   2  15       30.08       20.60      4.99 o
  -3   2  15       27.75       31.43      4.90 o
  -2   2  15        4.15        8.04      6.16 o
  -1   2  15       27.89       24.46      6.24 o
   0   2  15      144.27      132.81      6.69 o
   1   2  15       60.15       69.15     10.77 o
   2   2  15      204.43      199.42     11.56 o
   3   2  15        0.90        4.13      5.78 o
   4   2  15       14.73        2.36      8.65 o
   5   2  15      147.23      146.01      7.42 o
   6   2  15        3.52       11.52      7.79 o
   7   2  15        0.00       12.24      7.16 o
   8   2  15       10.02       12.38      4.95 o
 -14   3  15        0.15        6.77      5.05 o
 -13   3  15        2.43        9.00      4.89 o
 -12   3  15        9.82        8.44      4.78 o
 -11   3  15        6.78       11.63      5.47 o
 -10   3  15        9.44       13.57      4.36 o
  -9   3  15      189.79      176.80      5.19 o
  -8   3  15       55.15       55.21      5.14 o
  -7   3  15      179.35      214.91      5.49 o
  -6   3  15        2.32        4.66      5.25 o
  -5   3  15       62.98       50.68      5.65 o
  -4   3  15       88.31      104.82     11.24 o
  -3   3  15       17.21        7.45      5.02 o
  -2   3  15       92.01       98.70      5.42 o
  -1   3  15       18.63       15.71      6.05 o
   0   3  15      129.19      115.90      6.51 o
   1   3  15       29.72       31.80      7.12 o
   2   3  15       28.46       27.72      7.25 o
   3   3  15      165.69      192.69      9.34 o
   4   3  15       33.42       35.01      5.87 o
   5   3  15       27.23       28.65      6.98 o
   6   3  15        5.51        8.68      6.62 o
   7   3  15        4.82       16.36      6.40 o
   8   3  15        9.68       11.42      5.28 o
 -14   4  15       11.20        7.72      4.77 o
 -13   4  15        4.38        5.88      5.22 o
 -12   4  15       28.44       30.59      5.05 o
 -11   4  15        3.56        9.63      5.74 o
 -10   4  15       68.33       65.75      5.36 o
  -9   4  15        0.11        4.42      4.68 o
  -8   4  15        1.62        5.27      4.79 o
  -7   4  15        7.01        8.26      4.75 o
  -6   4  15      247.13      250.55     12.57 o
  -4   4  15      144.47      179.23     16.23 o
  -3   4  15        0.81        5.62      4.85 o
  -2   4  15        0.01        3.27      5.84 o
  -1   4  15      134.34      140.22      9.19 o
   0   4  15       15.40        6.85      5.93 o
   1   4  15       40.04       51.93      6.88 o
   2   4  15       34.31       32.99      7.12 o
   3   4  15      149.14      136.94     11.30 o
   4   4  15        1.33        1.13      6.63 o
   5   4  15       59.59       60.62      8.69 o
   6   4  15       17.44       24.96      5.64 o
   7   4  15       12.57       13.49      6.20 o
   8   4  15        8.72        8.67      5.93 o
 -13   5  15        0.23        2.52      5.00 o
 -12   5  15        6.36       10.26      4.92 o
 -11   5  15        0.55        3.21      4.80 o
 -10   5  15        2.19       -3.56      7.87 o
  -9   5  15       73.04       71.51      5.68 o
  -8   5  15        8.04       10.93      4.74 o
  -7   5  15       36.58       42.26      5.08 o
  -6   5  15        2.46        4.25      4.92 o
  -4   5  15      130.08      164.49     13.98 o
  -3   5  15        4.00       12.90      6.83 o
  -2   5  15       71.49       87.81      6.53 o
  -1   5  15        2.34        4.17      6.11 o
   0   5  15       33.94       34.94      5.46 o
   1   5  15        0.77        6.13      5.37 o
   2   5  15       16.08       17.29      6.95 o
   3   5  15       92.18       93.04     10.28 o
   4   5  15       17.86       13.48      5.94 o
   5   5  15       38.07       52.12      7.81 o
   6   5  15        2.96        2.00      5.12 o
   7   5  15        9.49       11.61      6.11 o
   8   5  15        1.42        2.74      5.79 o
 -13   6  15        2.20        7.12      4.62 o
 -12   6  15        2.23       -0.70      5.16 o
 -11   6  15       21.75       18.55      5.30 o
 -10   6  15        8.92       13.61      5.29 o
  -9   6  15        1.89        3.79      5.46 o
  -8   6  15        3.66       11.76      5.52 o
  -7   6  15        4.55        9.69      5.58 o
  -6   6  15      191.23      201.54     21.32 o
  -5   6  15        0.80       -3.28      5.14 o
  -4   6  15       83.94       72.11     20.93 o
  -3   6  15        0.26        2.77      6.53 o
  -2   6  15       81.19       78.63     10.12 o
  -1   6  15       88.57       86.37      6.37 o
   0   6  15       14.99       15.05      4.88 o
   1   6  15       23.11       16.97      4.92 o
   2   6  15        6.42        5.52      5.73 o
   3   6  15        3.21       10.78      6.52 o
   4   6  15        2.21       10.03      6.54 o
   5   6  15        7.83        8.96      6.54 o
   6   6  15       48.40       50.16      7.15 o
   7   6  15        0.81        7.21      6.01 o
 -13   7  15        1.95        8.69      5.92 o
 -12   7  15       35.77       34.38      5.40 o
 -11   7  15       23.49       17.71      4.79 o
 -10   7  15        9.75       11.16      6.46 o
  -9   7  15       20.64       22.34      4.95 o
  -8   7  15        7.88        9.83      5.57 o
  -7   7  15       39.80       22.62      7.14 o
  -6   7  15       61.65       41.56      5.93 o
  -5   7  15       87.64       98.70     17.10 o
  -4   7  15        5.09       17.59      9.49 o
  -3   7  15       35.52       31.21      6.72 o
  -2   7  15       14.06        9.02      6.75 o
  -1   7  15        2.83        5.69      8.11 o
   0   7  15      146.45      156.22      6.41 o
   1   7  15        8.22       21.59      6.31 o
   2   7  15       45.30       63.51      8.01 o
   3   7  15        6.29        4.10      5.55 o
   4   7  15        7.34       13.29      5.76 o
   5   7  15        8.74        7.84      6.73 o
   6   7  15        1.17        1.69      6.03 o
   7   7  15        0.94        1.50      6.06 o
 -12   8  15        3.64        6.86      5.86 o
 -11   8  15        4.81        0.12      4.73 o
 -10   8  15       11.62       11.79      6.56 o
  -9   8  15        5.65        8.46      4.86 o
  -8   8  15        3.24       -2.80      5.53 o
  -7   8  15       66.82       49.77      5.43 o
  -6   8  15        5.36        6.58      5.65 o
  -5   8  15       36.16       29.89     13.32 o
  -4   8  15       16.42       31.76      8.10 o
  -3   8  15       13.81       10.42      6.79 o
  -2   8  15        2.28        0.30      6.46 o
  -1   8  15       47.05       43.43     13.67 o
   0   8  15        7.21       14.53      5.89 o
   1   8  15        0.05        5.51      8.73 o
   2   8  15       31.09       32.99      7.27 o
   3   8  15        0.62        4.89      7.11 o
   4   8  15        6.46        4.08      6.20 o
   5   8  15        1.97        4.85      6.02 o
   6   8  15        0.87       -0.69      6.00 o
 -12   9  15        0.79        4.09      6.99 o
 -11   9  15        7.87       11.01      5.27 o
 -10   9  15        1.93       -1.00      5.70 o
  -9   9  15        0.12       17.70      8.24 o
  -8   9  15       20.09       25.58      7.05 o
  -7   9  15        0.42        4.35      5.26 o
  -6   9  15       12.58       14.27      5.86 o
  -5   9  15        2.80        9.15      5.98 o
  -4   9  15        3.00       10.42      6.68 o
  -3   9  15        7.73       15.64      5.72 o
  -2   9  15       29.96       34.04      8.89 o
  -1   9  15        7.75       14.40      6.73 o
   0   9  15       12.12       17.95      7.01 o
   1   9  15       52.03       52.18      7.25 o
   2   9  15       54.25       52.58     11.78 o
   3   9  15       90.58       85.19      9.76 o
   4   9  15        0.24       -4.06      7.83 o
   5   9  15        1.30        4.53      6.17 o
   6   9  15        8.43       10.83      6.51 o
 -11  10  15        0.20        4.17      5.96 o
 -10  10  15        3.87       12.64      6.60 o
  -9  10  15        0.97        2.33      5.17 o
  -8  10  15       10.02       16.85      6.68 o
  -7  10  15       57.61       61.71     10.25 o
  -6  10  15       29.47       23.91      6.52 o
  -5  10  15        0.53        8.34      6.26 o
  -4  10  15        5.59        7.56      5.74 o
  -3  10  15       42.42       55.26      8.34 o
  -2  10  15        8.55       21.91      5.82 o
  -1  10  15        0.68        7.62      6.72 o
   0  10  15        8.24        6.14      6.53 o
   1  10  15        0.18       -7.50      7.50 o
   2  10  15       12.19       15.04      8.22 o
   3  10  15        1.06       -8.12      8.12 o
   4  10  15        2.18       -5.20      9.03 o
   5  10  15        3.37        4.31      6.95 o
 -10  11  15       18.89       17.15      5.82 o
  -9  11  15        7.31       12.99      5.73 o
  -8  11  15        0.26       -8.10      8.10 o
  -7  11  15       10.14       16.40      6.66 o
  -6  11  15       16.73       20.53      5.86 o
  -5  11  15        4.58       11.83      6.52 o
  -4  11  15       14.31       26.36      5.69 o
  -3  11  15        0.01       11.70      8.35 o
  -2  11  15        0.12        0.38      5.78 o
  -1  11  15        0.05        8.11      6.52 o
   0  11  15       19.06       21.72      5.76 o
   1  11  15        2.69        6.39      8.30 o
   2  11  15        1.91        7.59      8.01 o
   3  11  15       10.00       16.13      8.51 o
   4  11  15        0.48        2.25      8.44 o
  -9  12  15        0.00       11.94      6.99 o
  -8  12  15        1.82       21.03      8.30 o
  -7  12  15        0.04        2.43      6.57 o
  -6  12  15        5.99        2.45      6.72 o
  -5  12  15        0.32        2.12      5.72 o
  -4  12  15        1.96        8.25      5.85 o
  -3  12  15       14.42       13.31     13.55 o
  -2  12  15       13.19       19.90      6.08 o
  -1  12  15       11.63        2.06      8.00 o
   0  12  15        0.87       11.78      6.99 o
   1  12  15       18.73       19.41      6.92 o
   2  12  15        7.65        1.27      8.58 o
   3  12  15        6.70        0.70      8.82 o
  -7  13  15        0.10       -2.43      8.28 o
  -6  13  15        0.00       -1.14      6.81 o
  -5  13  15        3.38        3.74      6.69 o
  -4  13  15        9.16       12.89      5.96 o
  -3  13  15        7.24       18.94     12.41 o
  -2  13  15        0.06       10.97      8.40 o
  -1  13  15        0.03        3.73      6.79 o
   0  13  15       12.61        7.75      8.26 o
   1  13  15        0.01       10.08      6.87 o
   2  13  15       30.57       52.30     12.79 o
  -5  14  15       24.93       31.20      6.16 o
  -4  14  15       11.52       11.48      6.01 o
  -3  14  15        8.29        4.88      6.31 o
  -2  14  15        5.30        4.10      9.10 o
  -1  14  15        0.21        7.04      7.73 o
 -14   0  16        1.04        8.91      5.82 o
 -13   0  16        0.91       -7.08      7.87 o
 -12   0  16       26.15       22.90      5.73 o
 -11   0  16        2.59        4.20      7.29 o
 -10   0  16        0.44       -2.08      6.73 o
  -9   0  16        0.91        6.30      6.07 o
  -8   0  16      213.30      194.03      8.58 o
  -7   0  16        9.74        6.59      6.16 o
  -6   0  16      775.66      777.91     92.07 o
  -5   0  16      645.88      643.42    107.24 o
  -4   0  16       24.59       11.35     10.42 o
  -3   0  16        2.68       21.27     10.81 o
  -2   0  16       46.09       69.53     15.08 o
  -1   0  16       85.14       86.73      8.50 o
   0   0  16      173.21      176.10     12.48 o
   1   0  16       71.09       84.71      9.31 o
   2   0  16      179.00      180.39     12.69 o
   3   0  16       29.05       28.47      8.82 o
   4   0  16      486.09      505.73     12.23 o
   5   0  16       55.51       42.21      9.03 o
   6   0  16        6.62       24.15     11.32 o
   7   0  16       25.39       31.49     12.62 o
   8   0  16        2.42        5.34      8.79 o
 -14   1  16        3.43        6.71      5.92 o
 -13   1  16       43.86       31.24      4.67 o
 -12   1  16       60.16       51.36      4.49 o
 -11   1  16        0.73        0.24      4.14 o
 -10   1  16       18.12       17.08      3.74 o
  -9   1  16       46.91       49.40      3.97 o
  -8   1  16        0.44       -4.70      4.73 o
  -7   1  16      182.40      208.52     16.56 o
  -6   1  16        3.09       11.77      4.63 o
  -5   1  16      129.33      137.08     11.25 o
  -4   1  16       30.07       42.66      4.80 o
  -3   1  16       86.89       61.14      5.46 o
  -2   1  16       57.20       69.68      5.98 o
  -1   1  16       32.26       22.87      4.44 o
   0   1  16        1.23        4.66      6.66 o
   1   1  16      163.89      160.47      7.48 o
   2   1  16       21.71       23.88      6.81 o
   3   1  16      226.52      249.12      9.37 o
   4   1  16       10.59        5.62      7.14 o
   5   1  16       72.33       64.11      6.53 o
   6   1  16       18.22       14.98      8.36 o
   7   1  16        2.89        9.84      8.60 o
   8   1  16        0.02       -0.71      4.90 o
 -14   2  16        2.30        3.72      5.24 o
 -13   2  16       22.25       19.53      5.82 o
 -12   2  16        1.84        7.78      4.91 o
 -11   2  16        7.23        8.69      3.88 o
 -10   2  16        0.05        2.97      3.84 o
  -9   2  16       40.09       47.84      6.12 o
  -8   2  16      179.83      213.53     11.17 o
  -7   2  16       52.16       70.64      5.90 o
  -6   2  16      948.60     1033.26     76.33 o
  -5   2  16        8.10       14.48      5.17 o
  -4   2  16       74.64       86.05      5.51 o
  -2   2  16      158.28      118.51     10.26 o
  -1   2  16       31.50       28.37      6.05 o
   0   2  16      199.47      200.54      6.10 o
   1   2  16        2.69        4.12      6.99 o
   2   2  16      113.90      121.84      9.47 o
   3   2  16        0.04        0.84      9.23 o
   4   2  16        2.38        2.81      7.01 o
   5   2  16      163.30      143.63      7.55 o
   6   2  16        3.93       17.55      8.25 o
   7   2  16        3.75        4.40      5.76 o
   8   2  16       16.32       22.33      6.28 o
 -14   3  16        0.00       11.74      6.87 o
 -13   3  16       11.56       15.24      4.98 o
 -12   3  16       53.42       48.83      5.15 o
 -11   3  16        0.98       -0.46      4.49 o
 -10   3  16       13.28       12.43      4.13 o
  -9   3  16       13.49       13.94      4.09 o
  -8   3  16        6.60       11.00      4.38 o
  -7   3  16        3.77        9.09      4.48 o
  -6   3  16        6.23       15.98      4.53 o
  -5   3  16      120.35      125.08     12.26 o
  -4   3  16        4.40        4.67      5.79 o
  -3   3  16      128.78      131.13      5.83 o
  -2   3  16       59.21       57.72      9.01 o
  -1   3  16        0.00        9.63      5.86 o
   0   3  16       31.09       33.23      5.87 o
   1   3  16        6.22        5.04      6.54 o
   2   3  16        8.74       17.62      8.68 o
   3   3  16        8.46       10.98      8.52 o
   4   3  16        1.20       -5.45      6.99 o
   5   3  16        1.90        5.95      6.62 o
   6   3  16       19.81       10.90      5.10 o
   7   3  16       10.36        9.60      4.90 o
 -13   4  16        4.14       11.78      4.97 o
 -12   4  16        0.65        3.30      4.86 o
 -11   4  16       70.49       63.90      5.26 o
 -10   4  16       23.91       13.50      4.95 o
  -9   4  16        0.76       -2.60      4.61 o
  -8   4  16        9.35        3.66      5.05 o
  -7   4  16       12.07       19.50      4.51 o
  -6   4  16      318.88      281.86     23.03 o
  -5   4  16      105.15       69.11      8.87 o
  -4   4  16       51.82       43.57      5.90 o
  -3   4  16       43.95       46.96      7.08 o
  -2   4  16        1.97       11.20      5.88 o
  -1   4  16       39.49       26.78      5.33 o
   0   4  16        8.13       11.59      9.84 o
   1   4  16      115.48      137.97     11.92 o
   2   4  16       94.29       82.51      9.05 o
   3   4  16       36.93       44.59      8.30 o
   4   4  16       58.57       62.35      8.82 o
   5   4  16        0.24       -3.76      6.75 o
   6   4  16        0.24        9.90      6.70 o
   7   4  16        7.97       11.91      7.13 o
 -13   5  16        0.52       -3.17      5.09 o
 -12   5  16        9.06        4.93      5.43 o
 -11   5  16        5.68        7.10      6.99 o
 -10   5  16       41.86       34.61      5.14 o
  -9   5  16        0.01       10.76      6.25 o
  -8   5  16        2.84        6.16      4.67 o
  -7   5  16        2.94        2.16      4.34 o
  -6   5  16      150.35      164.63     13.14 o
  -5   5  16      245.08      225.74     22.88 o
  -4   5  16      555.26      499.96     41.77 o
  -3   5  16      203.97      209.07     19.36 o
  -2   5  16        1.56        8.09      6.96 o
  -1   5  16       46.77       65.89      6.52 o
   0   5  16       37.99       42.90      6.11 o
   1   5  16      188.12      179.86      9.42 o
   2   5  16       31.94       40.47      8.29 o
   3   5  16        6.97       13.45      5.79 o
   4   5  16       44.37       43.17      6.05 o
   5   5  16        0.33        1.43      5.72 o
   6   5  16        2.52        9.50      5.11 o
   7   5  16        5.10       11.83      5.49 o
 -13   6  16        0.00        7.78      6.03 o
 -12   6  16        0.33        3.65      6.07 o
 -11   6  16       41.46       35.79      6.55 o
 -10   6  16        4.26        6.15      4.87 o
  -9   6  16        1.43        8.04      4.88 o
  -8   6  16       16.97       20.49      5.42 o
  -7   6  16      113.66      102.99      7.83 o
  -6   6  16        7.89       18.35      5.84 o
  -5   6  16      194.48      238.48     17.36 o
  -4   6  16        1.47        1.27      7.84 o
  -3   6  16        1.75        8.94      5.70 o
  -2   6  16       36.96       35.12      8.19 o
  -1   6  16       27.47       32.63      6.12 o
   0   6  16       23.12       12.72      4.62 o
   1   6  16       17.27       16.47      6.53 o
   2   6  16        3.53        1.18      6.81 o
   3   6  16        0.57        6.21      5.69 o
   4   6  16        0.24        0.66      5.73 o
   5   6  16       23.68       26.35      7.00 o
   6   6  16        0.02       10.12      8.66 o
   7   6  16       31.27       28.23      7.47 o
 -12   7  16        1.53        5.13      6.72 o
 -11   7  16        0.16        4.66      5.67 o
 -10   7  16        1.57       -1.29      5.77 o
  -9   7  16        5.86        6.66      4.68 o
  -8   7  16        1.05        8.93      4.74 o
  -7   7  16        2.98        1.43      7.69 o
  -6   7  16      135.65      124.20     13.98 o
  -5   7  16       21.40       11.27     10.90 o
  -4   7  16       92.41       93.44     10.16 o
  -3   7  16      269.77      286.75     46.26 o
  -2   7  16       22.97       29.59      6.54 o
  -1   7  16       69.42       69.68     11.67 o
   0   7  16       41.25       41.18      6.58 o
   1   7  16       12.75       20.02      5.84 o
   2   7  16       19.51       23.83      6.45 o
   3   7  16        5.32        1.47      7.58 o
   4   7  16       27.14       36.00      6.97 o
   5   7  16        0.44        6.38      5.70 o
   6   7  16       33.47       32.97      8.52 o
 -12   8  16        0.78        0.95      6.92 o
 -11   8  16        0.61        3.64      6.72 o
 -10   8  16        0.20       -5.22      5.22 o
  -9   8  16       14.55       14.67      5.66 o
  -8   8  16        0.00        2.13      5.83 o
  -7   8  16        2.91       -0.74      6.96 o
  -6   8  16       62.80       84.46     17.01 o
  -5   8  16       10.22        5.77      6.71 o
  -4   8  16      154.23      157.55     14.52 o
  -3   8  16        2.60       -6.51      6.51 o
  -2   8  16      120.25      122.46     11.97 o
  -1   8  16      101.69      102.71      7.17 o
   0   8  16        4.82        6.60      7.79 o
   1   8  16       27.38       38.54      6.77 o
   2   8  16        1.53       12.34     11.00 o
   3   8  16        2.22        5.12      6.14 o
   4   8  16        3.95        6.63      7.83 o
   5   8  16       45.27       51.10      6.33 o
   6   8  16        0.27        2.08      6.24 o
 -11   9  16        0.05       12.45      6.81 o
 -10   9  16        0.01       -0.79      5.19 o
  -9   9  16        0.01        6.47      6.64 o
  -8   9  16        2.92        3.01      8.09 o
  -7   9  16        0.50       -1.45      5.59 o
  -6   9  16       13.86       14.35     14.11 o
  -5   9  16       83.63       92.42      6.99 o
  -4   9  16        1.95       -0.04      6.67 o
  -3   9  16       54.88       46.07      6.05 o
  -2   9  16        0.55       12.79      6.60 o
  -1   9  16       54.04       59.94      8.24 o
   0   9  16       19.16       25.81      6.75 o
   1   9  16        0.27        0.75      8.82 o
   2   9  16        0.84       10.86      8.26 o
   3   9  16       34.78       49.95     12.20 o
   4   9  16       14.58       19.16      6.68 o
   5   9  16        0.06        0.73      7.16 o
 -10  10  16       12.05       10.79      5.47 o
  -9  10  16        0.00        9.55      6.21 o
  -8  10  16        4.16        6.05      6.54 o
  -7  10  16        1.67        5.12     10.81 o
  -6  10  16        0.67       -1.24      8.17 o
  -5  10  16       28.93       34.20      6.82 o
  -4  10  16        8.24       14.24      5.77 o
  -3  10  16        6.60        1.15      5.73 o
  -2  10  16        0.66        7.02     15.85 o
  -1  10  16        2.23        8.36      6.54 o
   0  10  16        0.08        2.15      6.70 o
   1  10  16        0.22       -2.35     10.04 o
   2  10  16       11.00        7.70     12.02 o
   3  10  16        3.91       27.21     11.78 o
   4  10  16       42.18       65.52     12.23 o
  -9  11  16        1.84        7.26      6.19 o
  -8  11  16        2.45        8.99      6.54 o
  -7  11  16       13.55       10.73     11.93 o
  -6  11  16        4.18        8.39      5.72 o
  -5  11  16        0.58       13.74      6.78 o
  -4  11  16        0.18       11.60      5.82 o
  -3  11  16       26.89       29.98     13.92 o
  -2  11  16       10.22        3.51      9.88 o
  -1  11  16       12.53       17.14      9.44 o
   0  11  16        7.18       10.70      8.53 o
   1  11  16        0.03        2.36      5.94 o
   2  11  16       11.17       12.90      8.65 o
   3  11  16       30.54       23.37      9.24 o
  -8  12  16        7.88        0.51      6.94 o
  -7  12  16        3.25        9.67      8.36 o
  -6  12  16        3.80       14.65      6.90 o
  -5  12  16        0.33        4.08      6.60 o
  -4  12  16        1.33        3.12      6.77 o
  -3  12  16        9.21       11.66     11.16 o
  -2  12  16        0.08       -7.90      8.34 o
  -1  12  16       11.70       10.17      6.01 o
   0  12  16        2.38        6.28      9.82 o
   1  12  16        1.04       -7.87      8.58 o
   2  12  16        2.60       -2.92     12.55 o
  -6  13  16        0.96        0.16      7.02 o
  -5  13  16        0.11       -0.58      6.25 o
  -4  13  16       14.97       11.55      9.26 o
  -3  13  16        9.19        2.61      8.55 o
  -2  13  16       16.48       15.27      6.09 o
  -1  13  16        9.48        8.56      6.14 o
   0  13  16        0.38       -5.49      7.01 o
 -13   1  17        3.50        8.86      4.69 o
 -12   1  17        6.90        5.53      4.10 o
 -11   1  17        0.24        4.55      4.41 o
 -10   1  17        7.69        1.22      4.95 o
  -9   1  17        0.68        5.64      3.78 o
  -8   1  17        3.36       10.72      3.92 o
  -7   1  17        2.47        8.78      4.35 o
  -6   1  17       19.31       16.76      4.03 o
  -5   1  17      217.37      243.30     27.07 o
  -4   1  17        3.54        5.49      4.58 o
  -3   1  17       10.48        1.40      4.15 o
  -2   1  17        0.31        2.35      3.98 o
  -1   1  17       34.08       21.62      6.55 o
   0   1  17        0.67        4.58      6.68 o
   1   1  17        2.02        0.64      6.59 o
   2   1  17       35.18       34.69      6.56 o
   3   1  17       96.46       93.16      6.43 o
   4   1  17       13.48        8.83     12.28 o
   5   1  17       31.47       31.88      6.89 o
   6   1  17        2.06        7.29      7.48 o
   7   1  17        4.11        6.95      7.13 o
 -13   2  17       13.85        4.95      6.80 o
 -12   2  17       32.89       32.80      5.23 o
 -11   2  17       38.51       39.29      3.96 o
 -10   2  17        1.38        1.97      4.39 o
  -9   2  17       45.04       46.19      5.28 o
  -8   2  17        5.43        4.88      4.59 o
  -7   2  17        9.88       12.89      4.53 o
  -6   2  17      271.62      275.58     25.82 o
  -5   2  17        0.01        1.76      4.66 o
  -4   2  17        0.22        3.80      5.05 o
  -3   2  17       44.41       30.44      4.72 o
  -2   2  17        6.46        4.28      4.57 o
  -1   2  17       68.25       79.98      5.96 o
   0   2  17       57.67       63.52      8.24 o
   1   2  17        0.31       -3.72      6.64 o
   2   2  17       37.39       43.35      8.40 o
   3   2  17      250.60      239.29     20.12 o
   4   2  17        7.86        9.88      7.04 o
   5   2  17        0.56       16.39      8.24 o
   6   2  17        5.53        6.08      6.08 o
   7   2  17        2.99        8.17      5.93 o
 -13   3  17       15.94       14.11      5.22 o
 -12   3  17        1.36        8.08      4.87 o
 -11   3  17        5.66        7.28      4.51 o
 -10   3  17       51.11       62.79      4.76 o
  -9   3  17        0.01       -0.83      4.41 o
  -8   3  17       58.11       52.35      4.44 o
  -7   3  17       15.24       24.41      4.64 o
  -6   3  17      179.87      169.30     21.92 o
  -5   3  17        0.67        3.86      5.06 o
  -4   3  17       73.12       77.12      6.42 o
  -3   3  17       21.75       17.03      5.79 o
  -2   3  17       21.82       44.47      6.53 o
  -1   3  17       56.17       67.91      5.58 o
   0   3  17        0.14        5.93      5.91 o
   1   3  17       34.86       31.69      8.31 o
   2   3  17        0.04        5.33      8.49 o
   3   3  17        0.52       -0.86      8.62 o
   4   3  17       55.71       48.17      7.55 o
   5   3  17       42.60       45.54      8.54 o
   6   3  17       39.66       45.58      6.19 o
   7   3  17       15.35       14.94      7.18 o
 -13   4  17        2.60        8.26      5.79 o
 -12   4  17       23.06       25.07      5.86 o
 -11   4  17       37.70       44.64      5.87 o
 -10   4  17        0.09       -3.86      4.08 o
  -9   4  17       31.68       34.53      4.54 o
  -8   4  17       18.53       16.86      4.89 o
  -7   4  17       46.84       43.93      5.28 o
  -6   4  17       39.32       30.61      4.69 o
  -5   4  17       61.23       46.20      8.22 o
  -4   4  17       40.24       48.60      5.36 o
  -3   4  17       11.53       22.44      4.80 o
  -2   4  17       32.15       29.98      5.30 o
  -1   4  17        1.89        2.20      5.37 o
   0   4  17        8.49       11.34      5.34 o
   1   4  17        4.64        9.70      8.47 o
   2   4  17      112.73      105.20     16.34 o
   3   4  17       33.70       23.21      8.65 o
   4   4  17      111.52       89.57      9.17 o
   5   4  17       12.25       11.19      5.81 o
   6   4  17       14.93       21.79      7.20 o
 -13   5  17        9.83       13.70      8.57 o
 -12   5  17        2.25        5.48      5.17 o
 -11   5  17       24.94       29.34      5.20 o
 -10   5  17       23.76       35.03      5.78 o
  -9   5  17       10.91       19.47      5.58 o
  -8   5  17        0.05       -1.43      4.84 o
  -7   5  17       22.41       29.47      5.12 o
  -6   5  17       79.91       94.81      8.52 o
  -4   5  17        7.48       18.04      5.47 o
  -3   5  17       19.27       22.63      6.23 o
  -2   5  17       10.36       20.23      5.81 o
  -1   5  17        3.42       11.40      5.46 o
   0   5  17        6.02        3.02      5.66 o
   1   5  17        2.50       11.57      6.66 o
   2   5  17        4.76        2.08      6.78 o
   3   5  17        6.95        7.75      6.85 o
   4   5  17        5.25        5.02      6.72 o
   5   5  17       47.07       56.69      6.18 o
   6   5  17        1.80        5.39      6.07 o
 -12   6  17        5.99       -3.42      5.19 o
 -11   6  17        1.97        6.14      5.50 o
 -10   6  17        1.81        3.61      4.68 o
  -9   6  17        3.79        1.90      5.42 o
  -8   6  17        1.54        6.75      5.53 o
  -7   6  17        0.15        1.99      7.04 o
  -6   6  17       14.42       14.73      5.79 o
  -5   6  17        1.35        1.07      4.76 o
  -4   6  17      132.86      127.14     28.49 o
  -3   6  17       17.49       20.80      6.25 o
  -2   6  17        6.60       12.67      7.29 o
  -1   6  17        0.11        1.87      5.11 o
   0   6  17       15.42       23.24      5.32 o
   1   6  17        2.14        2.70      5.84 o
   2   6  17        1.62        2.49      5.99 o
   3   6  17        5.06        9.09      5.77 o
   4   6  17        0.02        7.59      5.76 o
   5   6  17       28.00       33.21      7.06 o
   6   6  17        6.69        6.39      6.35 o
 -12   7  17        4.09        1.91      5.37 o
 -11   7  17        6.06        7.55      5.17 o
 -10   7  17        0.06       10.92      6.58 o
  -9   7  17        0.68        5.78      6.46 o
  -8   7  17        4.12       13.12      5.78 o
  -7   7  17        0.23        9.70      6.88 o
  -6   7  17        0.99        6.77      7.01 o
  -5   7  17       33.17       29.28      9.75 o
  -4   7  17      171.78      176.20     43.22 o
  -3   7  17        0.01       -5.74      8.08 o
  -2   7  17        0.21       11.55      6.49 o
  -1   7  17       32.78       36.40      5.78 o
   0   7  17       31.92       21.40      5.69 o
   1   7  17        2.49        7.85      6.79 o
   2   7  17        3.70       11.59      7.52 o
   3   7  17       10.23       15.53      6.35 o
   4   7  17        5.15       12.87      6.93 o
   5   7  17        1.70       -2.38      6.10 o
 -11   8  17        9.46       17.53      5.91 o
 -10   8  17        0.82       10.44      5.14 o
  -9   8  17       21.32       13.88      6.00 o
  -8   8  17        4.00       10.49      5.56 o
  -7   8  17       27.29       22.26      5.22 o
  -6   8  17       18.56       20.08      5.37 o
  -5   8  17        0.08        1.24      6.60 o
  -4   8  17        3.84        5.98      8.16 o
  -3   8  17      101.16      106.62     16.85 o
  -2   8  17       94.59       86.90      5.83 o
  -1   8  17       87.45      109.67     15.38 o
   0   8  17       34.51       31.66      6.05 o
   1   8  17        9.63       15.54      8.26 o
   2   8  17        6.70       27.70     11.67 o
   3   8  17        0.18       -1.66      7.70 o
   4   8  17        1.16       -2.17      6.34 o
   5   8  17        2.85        9.39      7.62 o
 -11   9  17        2.65       -6.21      8.96 o
 -10   9  17        5.68        7.83      5.87 o
  -9   9  17       12.80       10.25      5.40 o
  -8   9  17       31.33       26.34      6.63 o
  -7   9  17        0.54        1.56     11.32 o
  -6   9  17       21.31       15.11      5.67 o
  -5   9  17        3.41       12.52      6.77 o
  -4   9  17       13.82       18.47     10.32 o
  -3   9  17      183.61      202.74     35.13 o
  -2   9  17        0.00        0.34      6.54 o
  -1   9  17       16.88       12.33      6.49 o
   0   9  17        1.80       12.48      5.82 o
   1   9  17       16.03       35.29     11.70 o
   2   9  17       13.38        6.57      8.65 o
   3   9  17        9.98       19.33      8.68 o
   4   9  17        1.83        6.62      8.46 o
 -10  10  17        2.52        7.53      6.89 o
  -9  10  17       11.55       15.28      6.03 o
  -8  10  17       15.97       18.03      8.37 o
  -7  10  17       16.88       14.97      8.51 o
  -6  10  17        0.05       13.09      8.14 o
  -5  10  17        3.11       -3.81     15.20 o
  -4  10  17       25.38       37.98      8.26 o
  -3  10  17        2.91        1.26      5.75 o
  -2  10  17      194.38      180.15     17.63 o
  -1  10  17       18.10       18.40      6.04 o
   0  10  17       13.50       20.59      7.01 o
   1  10  17        0.00        5.27     11.78 o
   2  10  17        7.03       30.30     11.95 o
   3  10  17        3.06       14.31     12.48 o
  -9  11  17        4.64       15.33     12.48 o
  -8  11  17        7.58       21.89      8.70 o
  -7  11  17        0.11        5.10      6.69 o
  -6  11  17        1.73       15.42      6.71 o
  -5  11  17       10.69       16.52      9.07 o
  -4  11  17       44.68       28.65      6.15 o
  -3  11  17      111.26       98.73     18.17 o
  -2  11  17        5.72       11.13      5.85 o
  -1  11  17        2.04       13.23      8.52 o
   0  11  17        0.04        6.22      6.83 o
   1  11  17        4.80        7.91      8.33 o
   2  11  17        9.57       11.11      8.68 o
  -7  12  17        0.54       -4.06      7.02 o
  -6  12  17        2.80        7.13      6.89 o
  -5  12  17       24.13       27.87      9.53 o
  -4  12  17       11.16       17.58      5.98 o
  -3  12  17        0.99        8.91      5.96 o
  -2  12  17        0.06        2.05      5.91 o
  -1  12  17        8.65        2.56      6.08 o
   0  12  17        1.69        3.90      8.63 o
  -4  13  17       42.10       61.02     13.01 o
  -3  13  17       11.41        5.28      6.29 o
  -2  13  17        5.30       14.52      8.86 o
 -13   0  18        2.95        1.43      5.78 o
 -12   0  18        0.83        4.46      5.73 o
 -11   0  18       17.97       21.24      7.72 o
 -10   0  18       10.39       12.52      6.70 o
  -9   0  18       35.31       13.70      7.64 o
  -8   0  18      306.70      287.91     19.10 o
  -7   0  18       56.40       58.97      7.94 o
  -6   0  18      135.63      148.21     31.65 o
  -5   0  18       94.78       90.22     20.47 o
  -4   0  18        2.18        3.82      8.00 o
  -3   0  18        5.98       11.06      7.84 o
  -2   0  18       79.47      101.59      7.20 o
  -1   0  18      255.80      314.17     10.72 o
   0   0  18        0.76       -0.14      8.51 o
   1   0  18      170.41      188.75     12.83 o
   2   0  18        8.41       18.28     11.78 o
   3   0  18      188.47      175.57     10.47 o
   4   0  18       66.49       60.49     11.95 o
   5   0  18        5.07       25.10     12.16 o
   6   0  18       18.50       14.87      8.96 o
 -13   1  18       18.58        6.80      4.22 o
 -12   1  18        1.69        1.35      4.15 o
 -11   1  18        8.45       10.95      4.95 o
 -10   1  18        3.08        3.66      3.89 o
  -9   1  18        3.31        3.05      4.45 o
  -8   1  18      204.84      176.57      6.50 o
  -7   1  18       12.87       14.37      4.96 o
  -6   1  18      404.46      383.10     38.48 o
  -5   1  18       19.97       25.19      5.50 o
  -4   1  18        6.79       10.91      4.24 o
  -3   1  18        0.01        5.79      4.52 o
  -2   1  18        2.34        6.79      4.57 o
  -1   1  18       75.32       79.28      5.97 o
   0   1  18      145.20      151.68      9.70 o
   1   1  18        4.97        1.69      5.88 o
   2   1  18        1.64       -2.99      8.17 o
   3   1  18        3.61       -0.84      6.72 o
   4   1  18       31.21       33.29      6.18 o
   5   1  18       12.73       10.38     13.13 o
   6   1  18       13.58        9.73      7.45 o
 -13   2  18        3.32        9.70      4.79 o
 -12   2  18        3.56        2.58      4.55 o
 -11   2  18       19.06       19.15      4.01 o
 -10   2  18        2.66        6.95      4.39 o
  -9   2  18        5.23       10.06      5.33 o
  -8   2  18        0.19        0.39      4.89 o
  -7   2  18       47.99       57.92      4.73 o
  -6   2  18        2.17        8.11      4.94 o
  -5   2  18       32.11       40.03      5.57 o
  -4   2  18        4.76        8.20      4.52 o
  -2   2  18        0.11       -3.59      6.63 o
   0   2  18       12.83       12.98     11.58 o
   1   2  18        3.15        3.44     11.42 o
   2   2  18      102.94      100.90      8.98 o
   3   2  18      105.84       96.91      6.52 o
   4   2  18       84.14      106.33      7.62 o
   5   2  18       14.42       18.93      7.46 o
   6   2  18        9.86       12.79      7.24 o
 -13   3  18       11.82       10.02      5.43 o
 -12   3  18        6.18        9.69      5.25 o
 -11   3  18       13.20       11.02      4.66 o
 -10   3  18       13.11       18.20      4.47 o
  -9   3  18       30.68       30.91      5.65 o
  -8   3  18       36.46       40.90      5.19 o
  -7   3  18        0.56        4.22      4.22 o
  -6   3  18       17.33       21.83      4.69 o
  -5   3  18       53.68       51.79      5.56 o
  -4   3  18      146.87      174.09     14.13 o
  -3   3  18        1.40        2.54      4.64 o
  -2   3  18        0.09       -0.82      5.76 o
  -1   3  18       72.75       80.43      5.15 o
   0   3  18        1.01        4.27      6.81 o
   1   3  18       11.59       16.22      8.48 o
   2   3  18        0.04       -4.16      6.73 o
   3   3  18       20.51       32.64      9.21 o
   4   3  18        7.74        9.15     14.92 o
   5   3  18       65.37       58.20     17.93 o
   6   3  18        4.44       11.43      7.19 o
 -12   4  18       12.40        7.35      5.11 o
 -11   4  18       13.65       17.39      5.15 o
 -10   4  18        3.28        5.68      4.68 o
  -9   4  18        8.61        0.61      5.11 o
  -8   4  18       15.09       19.90      5.16 o
  -7   4  18       10.93       17.12      5.87 o
  -6   4  18        9.15       -1.01      5.08 o
  -5   4  18      106.10       96.20      6.75 o
  -4   4  18        2.86       -1.71      4.84 o
  -3   4  18        1.08        0.87      6.74 o
  -2   4  18        0.17        2.94      5.01 o
  -1   4  18        5.10        2.95      5.20 o
   0   4  18        9.43        3.48      5.91 o
   1   4  18       30.65       31.72      6.68 o
   2   4  18        1.90       -1.84      5.95 o
   3   4  18       28.81       37.57      8.57 o
   4   4  18        6.96        8.56      8.54 o
   5   4  18       13.84       16.52      5.71 o
 -12   5  18        4.57       -2.99      5.93 o
 -11   5  18        6.42       12.41      5.09 o
 -10   5  18        1.42        0.99      5.23 o
  -9   5  18        0.95        4.23      4.87 o
  -8   5  18       25.09       20.50      5.08 o
  -7   5  18       60.73       66.73      5.37 o
  -6   5  18       27.68       29.44      4.52 o
  -5   5  18      115.96       90.02     11.08 o
  -4   5  18      104.26       89.70     10.79 o
  -3   5  18       38.35       32.66      6.23 o
  -2   5  18        3.39        3.49      5.12 o
  -1   5  18       25.09       18.42      5.03 o
   0   5  18        8.38       15.08      6.60 o
   1   5  18        0.03        9.76      8.18 o
   2   5  18        0.96        1.01      6.82 o
   3   5  18        2.87        8.84      6.79 o
   4   5  18       14.38       12.35      6.20 o
   5   5  18        0.02        5.62      6.45 o
 -12   6  18        3.79        7.84      5.94 o
 -11   6  18        5.73       10.63      4.90 o
 -10   6  18        0.30        4.51      6.52 o
  -9   6  18        0.94        5.35      5.59 o
  -8   6  18        1.23        6.82      4.93 o
  -7   6  18        0.40       -4.78      5.32 o
  -6   6  18        0.87       -5.05      5.05 o
  -5   6  18        3.67       -2.55      6.33 o
  -4   6  18        1.46        2.21      5.92 o
  -3   6  18        0.57       -2.06      6.02 o
  -2   6  18       12.62       20.21      6.01 o
  -1   6  18        0.07        1.08      5.44 o
   0   6  18       25.59       34.40      5.16 o
   1   6  18        1.80        2.68      7.49 o
   2   6  18        1.38        2.41      6.05 o
   3   6  18       16.49       20.35      7.04 o
   4   6  18       12.25       18.70      6.17 o
   5   6  18       33.09       30.76      7.39 o
 -11   7  18        0.76        4.93      5.83 o
 -10   7  18        0.14       -0.69      5.65 o
  -9   7  18        0.09       -0.71      4.92 o
  -8   7  18        4.46        7.50      5.19 o
  -7   7  18       79.96       71.74     11.04 o
  -6   7  18       91.30       81.09     13.91 o
  -5   7  18       30.13       38.41      8.86 o
  -4   7  18       14.76       13.75      5.56 o
  -3   7  18        7.40       17.40      5.64 o
  -2   7  18       17.78       34.52      8.04 o
  -1   7  18       33.50       36.91     14.73 o
   0   7  18       13.52       32.64     14.55 o
   1   7  18       10.51        6.13      6.70 o
   2   7  18       13.59        5.59      6.47 o
   3   7  18       13.75       15.22      6.53 o
   4   7  18        8.77        1.75      6.87 o
 -11   8  18        0.55        6.25      7.09 o
 -10   8  18        1.57        7.11     10.64 o
  -9   8  18        8.38       16.60      7.79 o
  -8   8  18        3.17        3.65      7.11 o
  -7   8  18       31.35       25.02      5.80 o
  -6   8  18       54.36       53.12      5.96 o
  -5   8  18        2.76        9.74      6.44 o
  -4   8  18       18.80       25.52      6.56 o
  -3   8  18       29.21       33.34      6.78 o
  -2   8  18        0.79        9.86      5.85 o
  -1   8  18        0.16        7.31      6.71 o
   0   8  18        0.00       -5.17      6.33 o
   1   8  18        6.98        0.56      7.94 o
   2   8  18        2.14       -2.00      7.84 o
   3   8  18       13.57       12.19      6.89 o
   4   8  18        0.02       -3.67      7.68 o
 -10   9  18        0.01        3.03      5.46 o
  -9   9  18        2.38       -5.17      6.25 o
  -8   9  18        0.44        9.18      5.81 o
  -7   9  18       14.10       18.90      8.00 o
  -6   9  18        4.90        1.41      5.87 o
  -5   9  18       31.74       42.35      6.82 o
  -4   9  18        5.18        5.54      6.79 o
  -3   9  18        3.79       -0.52      5.78 o
  -2   9  18        1.25        8.55      8.21 o
  -1   9  18       35.80       33.49      9.03 o
   0   9  18        8.10        6.90      6.68 o
   1   9  18       14.91       -4.29     11.92 o
   2   9  18        0.36      -11.74     11.74 o
   3   9  18        2.29       13.50     12.37 o
  -9  10  18       29.49       32.45     18.42 o
  -8  10  18        7.91       10.66      5.95 o
  -7  10  18        0.16        3.05      9.37 o
  -6  10  18        9.39        0.94      6.84 o
  -5  10  18        1.51        2.22      6.54 o
  -4  10  18        3.22        8.97      8.31 o
  -3  10  18       22.35       28.22      8.59 o
  -2  10  18        7.52        1.04      6.82 o
  -1  10  18       13.39        9.04      8.33 o
   0  10  18        0.45       -0.66      5.85 o
   1  10  18        3.53        6.33     12.27 o
   2  10  18        7.06       23.23     12.09 o
  -7  11  18        0.51       -0.78      6.84 o
  -6  11  18        0.14        0.27      9.63 o
  -5  11  18       19.00       16.80      8.47 o
  -4  11  18        7.14       14.45      6.84 o
  -3  11  18        3.94       -1.91      6.79 o
  -2  11  18        3.72        3.18      8.47 o
  -1  11  18        0.25        2.15      5.93 o
   0  11  18        4.83       10.16      7.70 o
  -5  12  18        1.93       -1.08      6.10 o
  -4  12  18        0.40        7.09      7.07 o
  -3  12  18        4.03        1.52     12.60 o
  -2  12  18        1.80       19.44      8.76 o
 -12   1  19        2.31       10.59      5.29 o
 -11   1  19        2.42       11.56      5.05 o
 -10   1  19       39.39       40.14      4.74 o
  -9   1  19        4.04        5.86      4.53 o
  -8   1  19       59.29       69.80      6.12 o
  -7   1  19        8.07        5.64      4.08 o
  -6   1  19        9.81        9.43      4.47 o
  -5   1  19        7.23       10.03      4.48 o
  -4   1  19      100.94       90.77      7.87 o
  -3   1  19        9.89       22.76      4.67 o
  -1   1  19       61.60       51.25      8.52 o
   0   1  19       22.16       22.44      5.89 o
   1   1  19       21.43       18.80      6.02 o
   2   1  19       16.36       23.17      6.86 o
   3   1  19        0.74       -2.42      9.47 o
   4   1  19       12.66        9.10      7.39 o
   5   1  19        5.94        6.98     11.25 o
 -12   2  19        4.42        7.63      4.69 o
 -11   2  19       27.01       27.29      4.78 o
 -10   2  19        2.89        6.39      5.17 o
  -9   2  19       62.45       67.00      8.00 o
  -8   2  19       51.36       55.14      4.29 o
  -7   2  19        0.70        2.57      5.27 o
  -6   2  19       65.82       67.47      7.99 o
  -5   2  19       14.88       23.07      5.01 o
  -4   2  19       73.77       67.78      5.30 o
  -3   2  19       92.52       99.82      7.84 o
  -2   2  19       66.65       76.69      5.51 o
  -1   2  19       53.44       57.43      6.85 o
   0   2  19        6.20       13.05      8.48 o
   1   2  19        0.16       -2.21      6.83 o
   2   2  19       17.98       15.74      6.10 o
   3   2  19        5.90       12.89      6.11 o
   4   2  19       12.92        0.35      6.17 o
   5   2  19        0.64        9.60      8.89 o
 -12   3  19        0.00        5.66      4.63 o
 -11   3  19        7.03       13.91      5.12 o
 -10   3  19       42.03       45.86      4.87 o
  -9   3  19       27.95       29.40      4.53 o
  -8   3  19        2.10        6.89      4.61 o
  -7   3  19        0.14        2.92      4.03 o
  -6   3  19       38.08       31.83      5.20 o
  -5   3  19        0.32        1.89      4.57 o
  -4   3  19        9.56       15.41      4.74 o
  -3   3  19        4.59        5.91      5.02 o
  -2   3  19        3.80       -3.12      5.62 o
  -1   3  19       35.50       50.18      5.51 o
   0   3  19        2.83       -0.60      9.07 o
   1   3  19        1.75        4.59      6.65 o
   2   3  19       78.39       76.41      7.51 o
   3   3  19       40.24       28.27      7.50 o
   4   3  19        8.59       22.39      8.77 o
   5   3  19       28.31       24.22      6.63 o
 -12   4  19       11.13        9.91      5.31 o
 -11   4  19       10.22       10.76      5.99 o
 -10   4  19        0.19        8.20      4.99 o
  -9   4  19       10.97       12.61      4.29 o
  -8   4  19        8.93       14.11      4.84 o
  -7   4  19        9.18        4.58      5.01 o
  -6   4  19       13.42       12.57      4.85 o
  -5   4  19        4.67       11.27      4.99 o
  -4   4  19        1.55       -1.03      5.10 o
  -3   4  19        0.08       -2.53      5.11 o
  -2   4  19        0.78        7.23      5.68 o
  -1   4  19        0.13        5.20      5.10 o
   0   4  19        0.07       10.67      7.98 o
   1   4  19        3.32       13.82     12.43 o
   2   4  19       15.60       15.88      6.80 o
   3   4  19        4.85        5.25      8.43 o
   4   4  19        8.39       10.47      6.12 o
   5   4  19        1.61        9.16      6.39 o
 -12   5  19        1.49        8.84      7.31 o
 -11   5  19       74.42       63.57      6.22 o
 -10   5  19        4.83        8.30      6.12 o
  -9   5  19        8.40        6.26      5.13 o
  -8   5  19        2.44        3.37      4.44 o
  -7   5  19        6.30        7.93      5.16 o
  -6   5  19        2.21        5.77      4.58 o
  -5   5  19       59.60       77.30      7.08 o
  -4   5  19       24.32       36.72      6.58 o
  -3   5  19        2.12        9.51      6.50 o
  -2   5  19        0.22        6.97      7.16 o
  -1   5  19        0.50       -0.28      5.16 o
   0   5  19       26.35       17.76      7.15 o
   1   5  19        6.42       18.29      6.94 o
   2   5  19        0.10        1.19      8.38 o
   3   5  19        5.94        7.66      6.92 o
   4   5  19       11.21       16.16      7.24 o
 -11   6  19        7.75        6.78      7.13 o
 -10   6  19       25.72       25.81      5.51 o
  -9   6  19        2.93       -3.48      5.80 o
  -8   6  19        0.21       10.30      6.59 o
  -7   6  19       26.41       21.05      5.89 o
  -6   6  19       41.54       39.78      6.13 o
  -5   6  19       12.25       19.49      5.65 o
  -4   6  19       54.90       56.81      6.42 o
  -3   6  19       11.85       16.19      7.38 o
  -2   6  19        1.10        9.96      6.16 o
  -1   6  19        0.00        3.14      6.59 o
   0   6  19       17.11       29.20      6.26 o
   1   6  19       47.00       47.12      6.42 o
   2   6  19        6.47       13.21      7.13 o
   3   6  19        3.51        5.16      7.05 o
   4   6  19        0.28        2.47      7.31 o
 -10   7  19       11.49       10.35      5.98 o
  -9   7  19        6.22       11.27      6.96 o
  -8   7  19        3.12       11.20      5.11 o
  -7   7  19        1.56        9.88      5.94 o
  -6   7  19       19.29       25.84      7.95 o
  -5   7  19       15.89       30.76     11.90 o
  -4   7  19       45.20       37.08      5.89 o
  -3   7  19        0.39       -1.72      6.66 o
  -2   7  19        1.23        7.33      6.65 o
  -1   7  19       64.56       96.70      6.98 o
   0   7  19       13.20       16.58      8.10 o
   1   7  19        8.48       16.77      9.29 o
   2   7  19       12.94        9.13      7.95 o
   3   7  19        2.41        3.18      6.95 o
 -10   8  19        0.08        8.75      5.34 o
  -9   8  19        5.03       11.23      5.55 o
  -8   8  19        7.82        8.44      6.37 o
  -7   8  19        1.64        6.72      6.78 o
  -6   8  19        0.06       -0.78      6.28 o
  -5   8  19        0.53        7.22      6.77 o
  -4   8  19        6.03        3.40      6.05 o
  -3   8  19       49.88       39.84      6.10 o
  -2   8  19       26.10       27.82      7.03 o
  -1   8  19        2.47       16.69      6.85 o
   0   8  19       36.21       42.05      6.25 o
   1   8  19        1.92       -4.08     12.13 o
   2   8  19       45.49       30.54     12.62 o
  -9   9  19       37.96       31.03      6.47 o
  -8   9  19        2.56        4.74      6.74 o
  -7   9  19        1.69       -1.22     16.22 o
  -6   9  19        2.08        8.97      7.05 o
  -5   9  19        7.28        9.45      8.47 o
  -4   9  19        0.09       -2.74      8.23 o
  -3   9  19       26.12       28.64      8.33 o
  -2   9  19       12.06       29.80     13.87 o
  -1   9  19        5.25       18.99      8.37 o
   0   9  19        0.03        2.20      8.86 o
   1   9  19       23.08       35.68     12.58 o
  -8  10  19       39.30       15.99      8.68 o
  -7  10  19        0.05        6.89      7.10 o
  -6  10  19        0.64        2.09      6.59 o
  -5  10  19        0.70        6.55      6.75 o
  -4  10  19       17.41       17.05      5.87 o
  -3  10  19       26.99       40.22     15.27 o
  -2  10  19       28.05       30.30     12.43 o
  -1  10  19        8.97        4.26      6.94 o
   0  10  19        1.76        4.69      6.08 o
  -6  11  19       11.76        8.86      9.03 o
  -5  11  19       24.58       32.04     19.17 o
  -4  11  19        0.74       -2.00      6.87 o
  -3  11  19        0.66       -5.34      7.08 o
  -2  11  19       15.78       28.74      8.54 o
 -12   0  20       10.73       17.46      7.28 o
 -11   0  20        7.35       14.48      6.77 o
 -10   0  20       47.35       38.22      7.04 o
  -9   0  20      383.73      417.64     50.49 o
  -8   0  20      254.14      208.40     47.49 o
  -7   0  20       88.54       96.33     15.34 o
  -6   0  20       22.23       17.15      6.46 o
  -5   0  20        0.62        7.35      6.11 o
  -4   0  20       65.23      107.77     20.11 o
  -3   0  20      134.04      156.58     15.59 o
  -2   0  20       13.43       10.04      5.64 o
  -1   0  20       39.33       43.16      8.79 o
   0   0  20       50.12       63.51     12.13 o
   1   0  20        0.03       -6.43     11.25 o
   2   0  20        5.51       11.85      8.75 o
   3   0  20       29.34       36.38      8.82 o
   4   0  20        9.95       20.35     12.02 o
 -12   1  20       16.78       20.34      4.79 o
 -11   1  20        4.68       11.97      5.20 o
 -10   1  20       15.07       17.40      4.40 o
  -9   1  20        0.87        3.99      4.84 o
  -8   1  20        2.81        5.22      4.42 o
  -7   1  20       10.36        2.54      4.34 o
  -6   1  20        3.91       10.12      4.61 o
  -5   1  20        0.23        3.19      5.07 o
  -4   1  20        6.04        7.66      4.58 o
  -3   1  20        7.87       11.55      4.71 o
  -2   1  20        4.17        7.56      6.38 o
  -1   1  20       11.70       16.64      5.90 o
   0   1  20       32.49       32.12      6.72 o
   1   1  20       30.02       22.27      9.49 o
   2   1  20       25.26       32.03      6.79 o
   3   1  20        2.06        0.12      6.88 o
   4   1  20        9.13       -1.34      7.33 o
 -12   2  20        2.43       -0.29      8.63 o
 -11   2  20        0.20        5.17      4.65 o
 -10   2  20       22.14       14.05      5.98 o
  -9   2  20       79.40       79.00      5.45 o
  -8   2  20      145.64      156.31     19.02 o
  -7   2  20        6.00        6.71      4.36 o
  -6   2  20        6.20        2.52      4.62 o
  -5   2  20        0.19        4.07      4.54 o
  -4   2  20        0.00        4.90      4.36 o
  -3   2  20       68.49       60.84      6.76 o
  -2   2  20       64.11       52.44      5.44 o
  -1   2  20       17.37       12.27      6.59 o
   0   2  20        0.09       -3.00      6.68 o
   1   2  20        1.05        4.84      6.77 o
   2   2  20        4.46        3.99      7.09 o
   3   2  20        9.39       13.11      7.22 o
   4   2  20        3.30        0.93      7.57 o
 -11   3  20       19.74       21.16      5.20 o
 -10   3  20        0.01        0.01      4.71 o
  -9   3  20        3.68        6.21      4.78 o
  -8   3  20       23.56       24.30      5.32 o
  -7   3  20        0.02       -0.79      4.93 o
  -6   3  20       26.05       29.24      5.18 o
  -5   3  20       20.85       17.06      4.51 o
  -4   3  20        1.72        3.25      4.98 o
  -3   3  20       10.20       14.44      5.70 o
  -2   3  20        0.79        2.31      6.34 o
  -1   3  20       34.69       45.92      5.92 o
   0   3  20       10.99        9.72      7.00 o
   1   3  20        2.29       -0.67      6.97 o
   2   3  20        1.32        4.34      6.52 o
   3   3  20        7.04       11.17      6.53 o
   4   3  20        0.19        9.11      7.48 o
 -11   4  20        2.91       -0.05      5.55 o
 -10   4  20       12.01        8.61      5.85 o
  -9   4  20        4.45        5.71      4.44 o
  -8   4  20        1.90        1.77      5.14 o
  -7   4  20        0.04        1.06      4.98 o
  -6   4  20       17.01       15.71      4.65 o
  -5   4  20       82.23       82.91      7.11 o
  -4   4  20        2.10        3.55      5.05 o
  -3   4  20       10.40       10.01      5.13 o
  -2   4  20       60.71       68.74      5.98 o
  -1   4  20       15.09       26.49      5.82 o
   0   4  20        0.82        5.03      6.76 o
   1   4  20        0.14       -5.02      7.00 o
   2   4  20        7.90        0.46      8.70 o
   3   4  20        2.46        5.45      8.91 o
 -11   5  20       28.38       19.05      6.19 o
 -10   5  20        0.96       -1.07      6.09 o
  -9   5  20        5.21        6.29      5.88 o
  -8   5  20        0.00       11.48      6.17 o
  -7   5  20        2.98        8.27      4.67 o
  -6   5  20       46.10       44.94      5.25 o
  -5   5  20        0.27        0.76      4.89 o
  -4   5  20       13.11       23.31      5.33 o
  -3   5  20       14.57       13.96      6.59 o
  -2   5  20        9.77        7.99      5.20 o
  -1   5  20        7.91       17.22      6.24 o
   0   5  20        0.48       -3.31      8.40 o
   1   5  20        2.21        6.28      8.29 o
   2   5  20       10.15       12.43      6.18 o
   3   5  20        3.96        1.89      5.91 o
 -10   6  20        0.77        9.52      6.84 o
  -9   6  20        9.07       10.32      5.16 o
  -8   6  20        3.97       11.69      5.95 o
  -7   6  20       29.87       24.78      5.23 o
  -6   6  20        0.00        0.38      5.22 o
  -5   6  20      141.38      145.41     26.33 o
  -4   6  20       38.66       27.52      5.61 o
  -3   6  20       12.92       13.98      5.65 o
  -2   6  20        0.03        2.85      6.13 o
  -1   6  20        0.02        7.20      6.55 o
   0   6  20        5.76        3.23      6.27 o
   1   6  20        3.57        4.22      6.05 o
   2   6  20       10.29       11.50      6.27 o
   3   6  20        5.49        8.25      7.03 o
 -10   7  20        0.26        0.48      7.16 o
  -9   7  20        1.23        9.23      5.31 o
  -8   7  20        3.92        1.93      5.39 o
  -7   7  20       20.98       24.56      5.81 o
  -6   7  20        5.97       16.11      7.72 o
  -5   7  20       13.08       10.37      6.06 o
  -4   7  20        1.32        8.08      8.06 o
  -3   7  20        4.46        4.90      6.73 o
  -2   7  20       11.02       10.76      6.71 o
  -1   7  20        0.03        7.30     11.79 o
   0   7  20        0.62       11.60     11.95 o
   1   7  20        4.24        5.59      8.72 o
   2   7  20        0.00        0.54      6.83 o
  -9   8  20        2.60        3.57      7.74 o
  -8   8  20        0.06        2.09      6.76 o
  -7   8  20        7.42        1.19      5.87 o
  -6   8  20        5.86       16.84      8.18 o
  -5   8  20        5.53        7.49      6.72 o
  -4   8  20       41.73       39.69      6.12 o
  -3   8  20        0.03       -6.80      6.80 o
  -2   8  20        6.04       11.85      8.56 o
  -1   8  20        0.30        0.96      6.85 o
   0   8  20        0.01       -2.53      8.15 o
   1   8  20        0.43       -1.76      8.65 o
  -8   9  20        4.61       10.09     12.30 o
  -7   9  20        4.52        8.57      6.56 o
  -6   9  20        2.78        1.72     18.68 o
  -5   9  20        2.70        7.16      9.31 o
  -4   9  20        0.07        2.09      6.58 o
  -3   9  20       10.50       14.80      6.92 o
  -2   9  20        3.48        5.61      6.02 o
  -1   9  20        2.22        2.80      6.73 o
   0   9  20        5.66       10.83      8.61 o
  -6  10  20        0.20        3.66     12.27 o
  -5  10  20        6.73       16.99      8.60 o
  -4  10  20        0.19        6.65      7.16 o
  -3  10  20        0.07       -2.94      6.98 o
  -2  10  20        4.19       -3.62      8.65 o
 -11   1  21        2.39        5.68      4.64 o
 -10   1  21        7.70        4.84      4.40 o
  -9   1  21        0.93       -0.08      4.22 o
  -8   1  21        3.45        3.32      4.57 o
  -7   1  21       22.81       27.58      5.23 o
  -6   1  21       14.94       18.75      4.73 o
  -5   1  21        1.72        3.61      4.19 o
  -4   1  21        4.13        5.42      4.23 o
  -3   1  21        9.27       12.26      4.69 o
  -2   1  21       18.52       28.79      5.76 o
  -1   1  21        0.10        7.54      8.13 o
   0   1  21        0.03        2.35      6.72 o
   1   1  21       10.48       11.30      6.91 o
   2   1  21        2.67        0.75      6.07 o
   3   1  21       12.07       16.24      7.52 o
 -11   2  21        3.49        2.45      5.34 o
 -10   2  21        3.19        2.35      4.36 o
  -9   2  21        0.15        7.42      5.22 o
  -8   2  21       16.56       16.07      4.74 o
  -7   2  21        0.65       -0.73      4.37 o
  -6   2  21       25.97       23.09      5.25 o
  -5   2  21        1.62       -0.06      5.07 o
  -4   2  21        2.97        5.89      4.10 o
  -3   2  21       13.17       15.47      6.64 o
  -2   2  21        1.70        8.44      5.67 o
  -1   2  21        0.06        3.68      6.77 o
   0   2  21        1.18        2.90      6.70 o
   1   2  21       24.96       39.93      9.17 o
   2   2  21       56.82       62.92      7.44 o
   3   2  21        4.46       -4.70      8.93 o
 -11   3  21        0.04        6.61      7.27 o
 -10   3  21        0.25        2.56      4.83 o
  -9   3  21        5.07        7.62      5.23 o
  -8   3  21        1.87        8.15      5.18 o
  -7   3  21        1.73        4.17      5.23 o
  -6   3  21       28.87       37.87      9.08 o
  -5   3  21        5.63        9.92      5.12 o
  -4   3  21        6.72        8.96      4.69 o
  -3   3  21        4.60        4.16      6.49 o
  -2   3  21        6.47       14.57      6.55 o
  -1   3  21        0.03        1.75      6.63 o
   0   3  21       14.58       23.53      8.44 o
   1   3  21       23.15       14.35      8.90 o
   2   3  21        3.79       -4.56      6.87 o
 -10   4  21       15.01       16.13      5.43 o
  -9   4  21        0.21        2.42      5.47 o
  -8   4  21        1.88        4.36      5.11 o
  -7   4  21       13.60       12.08      4.85 o
  -6   4  21        0.25        6.51      4.70 o
  -5   4  21       72.74       71.04      6.24 o
  -4   4  21        1.61        9.90      7.14 o
  -3   4  21        0.00        3.53      6.54 o
  -2   4  21        1.51        0.15      5.63 o
  -1   4  21        3.55        9.29      5.77 o
   0   4  21       36.73       55.08      8.62 o
   1   4  21       53.58       63.80      9.24 o
   2   4  21        3.97       18.26      8.58 o
 -10   5  21        4.62        8.50      6.03 o
  -9   5  21        4.77        0.16      5.81 o
  -8   5  21        1.24       -3.00      5.10 o
  -7   5  21        0.03       -1.05      4.60 o
  -6   5  21       23.93       16.72      5.01 o
  -5   5  21        0.24        2.01      6.50 o
  -4   5  21       10.30       24.04      8.23 o
  -3   5  21        0.81        7.24      6.04 o
  -2   5  21        5.57        9.43      5.16 o
  -1   5  21       27.21       34.33      6.22 o
   0   5  21       60.87       61.78      9.24 o
   1   5  21        2.34       -0.70      7.19 o
   2   5  21        0.26        2.67      6.23 o
  -9   6  21        0.36       -2.41      6.09 o
  -8   6  21        0.00        3.02      6.02 o
  -7   6  21        3.99        0.95      6.01 o
  -6   6  21       27.99       33.19      8.39 o
  -5   6  21        0.01       -5.71      5.71 o
  -4   6  21        2.05       10.80      6.61 o
  -3   6  21        1.17       11.33      5.73 o
  -2   6  21       33.17       33.44      6.59 o
  -1   6  21       36.16       31.89      6.22 o
   0   6  21       11.98       14.85      6.84 o
   1   6  21       28.85       34.01      7.76 o
  -8   7  21        5.23        0.46      6.30 o
  -7   7  21       16.35       15.58      8.56 o
  -6   7  21        3.20       11.32     11.04 o
  -5   7  21        1.33       -5.43      7.10 o
  -4   7  21        4.69       10.51      6.74 o
  -3   7  21        7.03       -2.31      9.09 o
  -2   7  21        7.90       16.63      6.80 o
  -1   7  21       38.56       33.87      6.00 o
   0   7  21       10.26       15.82     12.34 o
  -7   8  21        0.21        7.05      6.82 o
  -6   8  21       12.40       12.21      6.60 o
  -5   8  21        1.28        3.43     15.45 o
  -4   8  21        5.87        6.19      7.04 o
  -3   8  21       10.38        5.18      6.76 o
  -2   8  21       23.55       24.45      8.86 o
  -1   8  21        0.25        7.54      5.91 o
  -5   9  21        0.70        9.35     12.41 o
  -4   9  21        0.65        4.11     12.23 o
  -3   9  21       23.23       18.24     12.44 o
 -10   0  22        0.11        1.59      8.28 o
  -9   0  22        0.44        0.73      6.63 o
  -8   0  22       79.79       71.14      7.50 o
  -7   0  22       12.78       13.71      6.96 o
  -6   0  22       19.56       18.86      6.77 o
  -5   0  22       23.25       19.34      9.53 o
  -4   0  22        7.66       15.55      8.03 o
  -3   0  22        2.52        3.93      6.47 o
  -2   0  22       68.19       93.67     12.20 o
  -1   0  22        5.66       16.84     11.49 o
   0   0  22        5.65       14.20     11.78 o
   1   0  22       16.88       16.49      9.46 o
 -10   1  22       19.29       17.72      5.52 o
  -9   1  22        0.23        8.47      4.74 o
  -8   1  22       33.34       35.53      4.70 o
  -7   1  22        6.24       13.71      5.36 o
  -6   1  22       17.85       17.30      4.81 o
  -5   1  22        3.47        8.42      5.70 o
  -4   1  22        1.89        2.17      4.72 o
  -3   1  22       38.76       42.31      6.19 o
  -2   1  22       34.10       37.46      6.23 o
  -1   1  22        0.29        5.09      6.81 o
   0   1  22        5.61       10.90      7.30 o
   1   1  22       21.06       20.11      6.23 o
 -10   2  22        0.42        0.90      4.22 o
  -9   2  22        0.02        6.47      5.98 o
  -8   2  22       13.59        4.67      4.89 o
  -7   2  22       45.88       51.69      5.62 o
  -6   2  22        2.26        8.06      4.74 o
  -5   2  22        2.96        5.78      5.71 o
  -4   2  22        0.31        4.70      5.69 o
  -3   2  22        8.49       10.80      5.53 o
  -2   2  22        7.24       23.83      5.98 o
  -1   2  22       15.06       21.02      6.92 o
   0   2  22        8.74       15.23      7.37 o
   1   2  22        4.96       12.36      8.95 o
  -9   3  22        6.05        8.71      5.02 o
  -8   3  22       24.56       26.16      5.10 o
  -7   3  22        3.36        8.55      4.82 o
  -6   3  22       27.32       22.13      5.49 o
  -5   3  22        1.24       -0.08      4.86 o
  -4   3  22        4.02       15.88      6.85 o
  -3   3  22        6.97       11.92      5.89 o
  -2   3  22        0.14        1.90      5.04 o
  -1   3  22        3.64        2.68      8.64 o
   0   3  22       19.78       10.00      9.26 o
   1   3  22        1.57       11.95      7.07 o
  -9   4  22        0.08        5.30      6.21 o
  -8   4  22        3.01        9.15      4.79 o
  -7   4  22        2.23        4.26      5.33 o
  -6   4  22       18.30       21.53      6.35 o
  -5   4  22        8.28        5.23      5.18 o
  -4   4  22        0.07        5.03      5.79 o
  -3   4  22       16.87       16.81      5.97 o
  -2   4  22        1.53       -2.79      6.60 o
  -1   4  22        2.74        5.16      6.97 o
   0   4  22        3.80       -2.62      7.25 o
  -9   5  22        1.78       -0.68      7.33 o
  -8   5  22        0.57       -0.60      5.45 o
  -7   5  22       18.54       14.39      5.51 o
  -6   5  22        1.74       -3.70      5.99 o
  -5   5  22       52.14       51.91      5.95 o
  -4   5  22        2.81        8.44      7.30 o
  -3   5  22        0.52       -0.94      6.06 o
  -2   5  22        5.69        5.93      5.49 o
  -1   5  22        6.75        8.65      7.10 o
   0   5  22        0.28        8.88      8.73 o
  -8   6  22       12.24       20.45      9.71 o
  -7   6  22        8.89       12.28      5.80 o
  -6   6  22       26.93       27.74      6.19 o
  -5   6  22        2.84        0.66      6.85 o
  -4   6  22        5.81        8.70     13.41 o
  -3   6  22        0.12        3.47      5.74 o
  -2   6  22        0.25        4.40      7.59 o
  -1   6  22       11.80       16.48      5.69 o
  -6   7  22        4.06       13.07      8.57 o
  -5   7  22        7.63       14.84      9.51 o
  -4   7  22        4.84       10.78      6.91 o
  -3   7  22        1.26       16.01      6.08 o
  -2   7  22       16.51       20.05      6.19 o
  -9   1  23       16.37       10.13      6.07 o
  -8   1  23        0.59        5.61      5.39 o
  -7   1  23        7.79        9.61      4.86 o
  -6   1  23        0.55        4.71      4.93 o
  -5   1  23        3.37        2.38      5.39 o
  -4   1  23        1.58        5.03      5.97 o
  -3   1  23       11.69       12.17      5.38 o
  -2   1  23        8.32       12.76      8.69 o
  -1   1  23        0.90        5.16      6.70 o
   0   1  23        1.38       -0.08      7.47 o
  -8   2  23        0.26       -0.75      4.61 o
  -7   2  23        3.42        2.91      5.32 o
  -6   2  23       24.49       15.34      4.98 o
  -5   2  23       10.90        6.07      4.93 o
  -4   2  23        0.64        9.83      6.81 o
  -3   2  23        0.06       -1.44      6.90 o
  -2   2  23       14.22        9.71      7.59 o
  -1   2  23        8.28       12.02      8.37 o
  -8   3  23        1.19        3.65      5.10 o
  -7   3  23        1.46        7.06      5.04 o
  -6   3  23        1.67        4.65      5.88 o
  -5   3  23        0.17        0.85      5.32 o
  -4   3  23        0.06        3.44      5.11 o
  -3   3  23        3.76       12.80      6.02 o
  -2   3  23        6.14        8.10      5.33 o
  -1   3  23        0.32        6.37      7.04 o
  -7   4  23        1.85        2.08      5.66 o
  -6   4  23        6.30       13.17      5.50 o
  -5   4  23        0.12        8.37      6.00 o
  -4   4  23        1.72        1.77      6.03 o
  -3   4  23        0.02        1.46      5.35 o
  -2   4  23        2.45       -6.48      6.48 o
  -6   5  23        0.87       12.56      6.29 o
  -5   5  23       12.25       13.80      6.27 o
  -4   5  23        0.62       -5.65      6.58 o
  -3   5  23        1.19        8.32      6.81 o
  -6   0  24        0.28       10.95      7.28 o
  -5   0  24        0.00        5.81      5.95 o
  -4   0  24        0.02        5.22      8.86 o
  -6   1  24        0.67       -0.70      7.11 o
  -5   1  24        8.56       10.48      5.65 o
  -4   1  24        1.41        5.99      7.09 o
  -5   2  24        9.85        4.09      7.07 o
  -4   2  24        0.32        4.82      8.75 o
 
